# Supplementary material for: Exchange rate pass-through for European Union countries
Source: PLoS One. 2024 Aug 29;19(8):e0309527. doi: 10.1371/journal.pone.0309527 (PMC11361579; doi:10.1371/journal.pone.0309527)
Supplement: S1 File — This is the dataset file used for all analyses in the paper. (XLSX) [file pone.0309527.s001.xlsx]

## Sheet: Sheet1
country	time	mp	er	w	y	pp
Belgium	2006-01-15	4.54255	4.56549	4.5299	-0.0342208	4.47961
Belgium	2006-02-15	4.53464	4.56164	4.53158	-0.0160819	4.48074
Belgium	2006-03-15	4.56684	4.56466	4.52751	-0.025426	4.48526
Belgium	2006-04-15	4.52277	4.56934	4.53002	-0.0211228	4.49536
Belgium	2006-05-15	4.51251	4.57667	4.53346	-0.0101467	4.49758
Belgium	2006-06-15	4.52353	4.57831	4.53301	-0.0126538	4.50203
Belgium	2006-07-15	4.51929	4.57872	4.53671	-0.0342459	4.50866
Belgium	2006-08-15	4.53163	4.57872	4.53968	-0.0446374	4.50314
Belgium	2006-09-15	4.50513	4.57759	4.53562	-0.0233311	4.49758
Belgium	2006-10-15	4.49937	4.57461	4.53313	-0.00582487	4.48976
Belgium	2006-11-15	4.51426	4.57759	4.53803	-0.0168878	4.48864
Belgium	2006-12-15	4.50712	4.582	4.53961	0.0239307	4.48751
Belgium	2007-01-15	4.5102	4.57821	4.5407	0.0101651	4.48976
Belgium	2007-02-15	4.5091	4.57965	4.54365	0.00495678	4.49088
Belgium	2007-03-15	4.53292	4.58313	4.5393	0.00628577	4.4987
Belgium	2007-04-15	4.51656	4.58578	4.54179	-0.000759647	4.50203
Belgium	2007-05-15	4.52818	4.58466	4.53636	0.0218884	4.50866
Belgium	2007-06-15	4.53967	4.58303	4.53541	0.0215231	4.51086
Belgium	2007-07-15	4.55251	4.58589	4.54153	0.00569579	4.51415
Belgium	2007-08-15	4.5468	4.58538	4.53927	0.0172248	4.51634
Belgium	2007-09-15	4.55272	4.58914	4.5402	0.0215987	4.52179
Belgium	2007-10-15	4.56101	4.59249	4.54878	0.0554244	4.53152
Belgium	2007-11-15	4.57656	4.59925	4.56259	0.0247593	4.5486
Belgium	2007-12-15	4.57574	4.59905	4.56593	0.0488993	4.55388
Belgium	2008-01-15	4.58782	4.60126	4.57244	0.0726508	4.56539
Belgium	2008-02-15	4.60277	4.60066	4.57739	0.0611858	4.57471
Belgium	2008-03-15	4.61868	4.61363	4.58609	0.0597441	4.58292
Belgium	2008-04-15	4.60607	4.61858	4.58538	0.0712709	4.59107
Belgium	2008-05-15	4.62438	4.61552	4.59648	0.0475626	4.59815
Belgium	2008-06-15	4.65033	4.61532	4.60409	0.0477091	4.61314
Belgium	2008-07-15	4.66155	4.6171	4.61148	0.0775139	4.62889
Belgium	2008-08-15	4.65681	4.60607	4.60181	0.0524471	4.62203
Belgium	2008-09-15	4.65205	4.60006	4.6059	0.0549747	4.62104
Belgium	2008-10-15	4.62977	4.58843	4.60448	0.0355398	4.60817
Belgium	2008-11-15	4.61095	4.58446	4.59798	-0.0157575	4.57471
Belgium	2008-12-15	4.5742	4.60477	4.59754	-0.0215448	4.53582
Belgium	2009-01-15	4.54849	4.60427	4.60033	-0.0772502	4.53152
Belgium	2009-02-15	4.52059	4.59935	4.60032	-0.0824592	4.52287
Belgium	2009-03-15	4.53055	4.60936	4.58705	-0.102876	4.50976
Belgium	2009-04-15	4.50225	4.60577	4.58842	-0.103843	4.51852
Belgium	2009-05-15	4.50612	4.60817	4.58534	0.00655241	4.53367
Belgium	2009-06-15	4.50745	4.61244	4.58074	-0.0900765	4.54542
Belgium	2009-07-15	4.50855	4.61244	4.5816	-0.0962092	4.53689
Belgium	2009-08-15	4.51031	4.61314	4.58786	-0.048218	4.54966
Belgium	2009-09-15	4.50778	4.61819	4.58371	-0.0668004	4.54329
Belgium	2009-10-15	4.5069	4.62183	4.5841	-0.0599758	4.54116
Belgium	2009-11-15	4.50899	4.62173	4.58834	-0.0413192	4.55388
Belgium	2009-12-15	4.52255	4.6171	4.59016	-0.0547889	4.55388
Belgium	2010-01-15	4.56278	4.60787	4.59813	-0.0226746	4.56851
Belgium	2010-02-15	4.56622	4.59663	4.59928	-0.00849837	4.57368
Belgium	2010-03-15	4.57151	4.5932	4.60169	-0.0124621	4.58599
Belgium	2010-04-15	4.58762	4.5867	4.60556	-0.0207786	4.59714
Belgium	2010-05-15	4.60227	4.57161	4.61151	0.00124496	4.60517
Belgium	2010-06-15	4.6171	4.56268	4.61307	0.00733368	4.60817
Belgium	2010-07-15	4.60966	4.57254	4.61441	0.0102447	4.60817
Belgium	2010-08-15	4.60647	4.57151	4.61503	-0.0115871	4.61314
Belgium	2010-09-15	4.61759	4.57347	4.6201	0.00371505	4.61809
Belgium	2010-10-15	4.62114	4.58863	4.62134	0.0287381	4.61907
Belgium	2010-11-15	4.63851	4.58344	4.62338	0.0374322	4.62399
Belgium	2010-12-15	4.6641	4.57399	4.62801	0.00831898	4.6386
Belgium	2011-01-15	4.68232	4.57481	4.63481	0.0262811	4.65966
Belgium	2011-02-15	4.68444	4.58108	4.63765	0.0429531	4.67749
Belgium	2011-03-15	4.69875	4.58884	4.64175	0.0670061	4.69135
Belgium	2011-04-15	4.70673	4.59694	4.64188	0.0402427	4.70502
Belgium	2011-05-15	4.71304	4.59381	4.64693	0.0337032	4.69866
Belgium	2011-06-15	4.71465	4.59492	4.65505	0.0124102	4.69684
Belgium	2011-07-15	4.72197	4.59056	4.65755	0.0199268	4.69684
Belgium	2011-08-15	4.725	4.5931	4.6537	0.0535898	4.68951
Belgium	2011-09-15	4.72517	4.58711	4.65735	0.0253409	4.69501
Belgium	2011-10-15	4.72818	4.58884	4.65899	0.00248423	4.69226
Belgium	2011-11-15	4.73637	4.5864	4.66612	0.0015506	4.69135
Belgium	2011-12-15	4.73646	4.57842	4.66545	-0.00127887	4.69318
Belgium	2012-01-15	4.74667	4.56799	4.67795	0.00799144	4.70502
Belgium	2012-02-15	4.76346	4.57099	4.68243	0.0260719	4.72028
Belgium	2012-03-15	4.76865	4.57254	4.67953	0.0313684	4.72916
Belgium	2012-04-15	4.76695	4.57161	4.67933	-0.00865676	4.73268
Belgium	2012-05-15	4.75901	4.5657	4.67935	0.00599028	4.72916
Belgium	2012-06-15	4.74554	4.56247	4.67696	-0.0023215	4.72028
Belgium	2012-07-15	4.75772	4.55282	4.68002	-0.0025953	4.72028
Belgium	2012-08-15	4.76686	4.55346	4.68616	0.00912394	4.72916
Belgium	2012-09-15	4.76029	4.56414	4.68685	0.00990831	4.73444
Belgium	2012-10-15	4.75549	4.56664	4.68889	-0.0337384	4.73444
Belgium	2012-11-15	4.75342	4.56445	4.68829	-0.0380649	4.73356
Belgium	2012-12-15	4.75806	4.57172	4.68695	-0.0217758	4.73532
Belgium	2013-01-15	4.77212	4.57821	4.68653	-0.0384341	4.7362
Belgium	2013-02-15	4.76482	4.58313	4.6847	-0.0386361	4.73883
Belgium	2013-03-15	4.77963	4.57492	4.68345	-0.0122395	4.73883
Belgium	2013-04-15	4.76839	4.57615	4.6834	-0.0074284	4.72562
Belgium	2013-05-15	4.7458	4.57718	4.68546	0.00231783	4.72117
Belgium	2013-06-15	4.74337	4.58629	4.68816	0.00106358	4.72028
Belgium	2013-07-15	4.73716	4.5864	4.68856	0.0166124	4.72384
Belgium	2013-08-15	4.73154	4.5934	4.68669	-0.00647645	4.71761
Belgium	2013-09-15	4.75875	4.5933	4.68656	-0.0188739	4.71582
Belgium	2013-10-15	4.7107	4.59744	4.68488	0.00391461	4.70953
Belgium	2013-11-15	4.74493	4.59673	4.6868	0.0319754	4.70773
Belgium	2013-12-15	4.76482	4.60327	4.68938	0.0180776	4.71043
Belgium	2014-01-15	4.74702	4.60297	4.69319	-0.00397565	4.70502
Belgium	2014-02-15	4.76516	4.60457	4.69083	0.0415968	4.70502
Belgium	2014-03-15	4.75264	4.60926	4.68673	0.0053281	4.69866
Belgium	2014-04-15	4.72942	4.60747	4.67884	0.0342328	4.69135
Belgium	2014-05-15	4.73874	4.60347	4.67641	0.00563002	4.69135
Belgium	2014-06-15	4.73953	4.59935	4.67747	0.0199675	4.69501
Belgium	2014-07-15	4.72827	4.59704	4.68008	0.00287373	4.68951
Belgium	2014-08-15	4.74031	4.59381	4.67229	-0.026702	4.68583
Belgium	2014-09-15	4.73136	4.58578	4.67142	0.0166777	4.68491
Belgium	2014-10-15	4.72349	4.58272	4.67334	-0.0105647	4.68398
Belgium	2014-11-15	4.73066	4.58262	4.67353	-0.0172118	4.67096
Belgium	2014-12-15	4.70112	4.58599	4.67282	-0.0118595	4.64054
Belgium	2015-01-15	4.69939	4.56726	4.67511	0.00229682	4.61907
Belgium	2015-02-15	4.74075	4.55797	4.67642	-0.0388339	4.63279
Belgium	2015-03-15	4.75772	4.54223	4.67129	-0.00940237	4.64919
Belgium	2015-04-15	4.77077	4.53721	4.67615	0.00245132	4.65205
Belgium	2015-05-15	4.77407	4.54775	4.6768	0.00133299	4.66155
Belgium	2015-06-15	4.76601	4.55303	4.6795	-0.0400478	4.65681
Belgium	2015-07-15	4.73944	4.54786	4.67894	-0.0311657	4.64727
Belgium	2015-08-15	4.71752	4.56059	4.68131	-0.036641	4.62986
Belgium	2015-09-15	4.70547	4.56768	4.68508	-0.0100373	4.63084
Belgium	2015-10-15	4.70998	4.56508	4.69052	-0.00572023	4.62791
Belgium	2015-11-15	4.71465	4.54987	4.69549	-0.0123373	4.62301
Belgium	2015-12-15	4.71025	4.55934	4.69355	-0.0260465	4.60016
Belgium	2016-01-15	4.66542	4.56643	4.69902	0.0219049	4.57574
Belgium	2016-02-15	4.69043	4.57358	4.69587	-0.00702836	4.56851
Belgium	2016-03-15	4.68009	4.5684	4.70823	0.00557784	4.5819
Belgium	2016-04-15	4.69309	4.57192	4.70972	0.0188742	4.5819
Belgium	2016-05-15	4.7089	4.57306	4.71355	-0.0209225	4.60617
Belgium	2016-06-15	4.72384	4.57089	4.71471	-0.00833155	4.62203
Belgium	2016-07-15	4.71948	4.56954	4.71563	0.03607	4.62497
Belgium	2016-08-15	4.70474	4.57244	4.71554	0.0151954	4.62399
Belgium	2016-09-15	4.71921	4.57337	4.71289	-0.013784	4.6386
Belgium	2016-10-15	4.72571	4.57223	4.71463	-0.0130385	4.6625
Belgium	2016-11-15	4.75703	4.56934	4.71783	-0.00942805	4.6747
Belgium	2016-12-15	4.75995	4.56289	4.71902	0.0472664	4.68951
Belgium	2017-01-15	4.78966	4.56476	4.7332	-0.0224764	4.70502
Belgium	2017-02-15	4.79132	4.56132	4.73537	0.0115955	4.70863
Belgium	2017-03-15	4.79074	4.56268	4.73579	0.00099609	4.70048
Belgium	2017-04-15	4.76712	4.56059	4.73516	0.0175785	4.70048
Belgium	2017-05-15	4.78348	4.57089	4.73349	0.00242148	4.69226
Belgium	2017-06-15	4.77559	4.57564	4.73115	0.0124839	4.6812
Belgium	2017-07-15	4.76814	4.58364	4.73572	0.0468785	4.6812
Belgium	2017-08-15	4.73304	4.59127	4.73562	0.0304587	4.68951
Belgium	2017-09-15	4.77187	4.59168	4.73548	0.00646202	4.70048
Belgium	2017-10-15	4.77609	4.59046	4.73764	-0.00387181	4.71582
Belgium	2017-11-15	4.78991	4.59127	4.74021	0.00721639	4.73004
Belgium	2017-12-15	4.80738	4.59259	4.74304	-0.000237264	4.73004
Belgium	2018-01-15	4.82455	4.59643	4.74807	0.00250652	4.73444
Belgium	2018-02-15	4.82246	4.59925	4.74691	-0.0180183	4.72827
Belgium	2018-03-15	4.82294	4.60006	4.7456	0.0143675	4.7265
Belgium	2018-04-15	4.81178	4.60076	4.7487	0.0152346	4.72827
Belgium	2018-05-15	4.85398	4.59502	4.74909	0.0151911	4.74057
Belgium	2018-06-15	4.83055	4.59411	4.75123	-0.0245104	4.75014
Belgium	2018-07-15	4.85997	4.59855	4.75554	0.000536926	4.75617
Belgium	2018-08-15	4.85164	4.60026	4.75664	0.0266468	4.76132
Belgium	2018-09-15	4.89065	4.60567	4.75908	-0.0282763	4.76559
Belgium	2018-10-15	4.8859	4.60036	4.7679	-0.0301975	4.78916
Belgium	2018-11-15	4.88136	4.59593	4.77449	0.0199888	4.79165
Belgium	2018-12-15	4.86422	4.59673	4.77114	-0.0257077	4.77322
Belgium	2019-01-15	4.88688	4.59421	4.76961	0.0159969	4.76473
Belgium	2019-02-15	4.87122	4.59148	4.77101	0.0103802	4.76984
Belgium	2019-03-15	4.88303	4.58955	4.77301	-0.00159562	4.77407
Belgium	2019-04-15	4.91932	4.58874	4.76859	0.0516291	4.76729
Belgium	2019-05-15	4.85601	4.59097	4.76873	0.0111264	4.76644
Belgium	2019-06-15	4.8742	4.5929	4.76824	0.0455208	4.76046
Belgium	2019-07-15	4.89245	4.58935	4.76631	-0.0249641	4.75445
Belgium	2019-08-15	4.85265	4.59249	4.76457	0.0459995	4.74927
Belgium	2019-09-15	4.8663	4.58823	4.7604	0.0229064	4.75445
Belgium	2019-10-15	4.87558	4.58843	4.76157	-0.00873419	4.76729
Belgium	2019-11-15	4.89095	4.58629	4.76338	0.0168721	4.76814
Belgium	2019-12-15	4.86861	4.58629	4.76558	0.0449694	4.77238
Belgium	2020-01-15	4.89642	4.58487	4.77465	-0.0107738	4.76814
Belgium	2020-02-15	4.89605	4.5819	4.77205	0.00295066	4.75875
Belgium	2020-03-15	4.87764	4.59945	4.76977	-0.0615963	4.73092
Belgium	2020-04-15	4.77593	4.59774	4.77116	-0.189668	4.70682
Belgium	2020-05-15	4.85849	4.59764	4.7716	-0.0704541	4.6747
Belgium	2020-06-15	4.84513	4.60387	4.77035	-0.107417	4.69592
Belgium	2020-07-15	4.84159	4.60886	4.77103	-0.0597797	4.71223
Belgium	2020-08-15	4.84245	4.61769	4.77224	-0.0566563	4.71582
Belgium	2020-09-15	4.86976	4.61749	4.77055	-0.0609936	4.71761
Belgium	2020-10-15	4.83477	4.6171	4.76885	-0.00298461	4.73883
Belgium	2020-11-15	4.88485	4.61453	4.76681	-0.0221934	4.74145
Belgium	2020-12-15	4.87893	4.61986	4.76741	-0.0390821	4.751
Belgium	2021-01-15	4.91177	4.61799	4.76713	0.00989547	4.77068
Belgium	2021-02-15	4.91976	4.61463	4.76732	-0.0124937	4.79331
Belgium	2021-03-15	4.89829	4.61324	4.76904	0.020843	4.80811
Belgium	2021-04-15	4.96821	4.61571	4.77291	0.0606133	4.82028
Belgium	2021-05-15	4.95519	4.61769	4.77379	0.0550978	4.8331
Belgium	2021-06-15	4.9823	4.61482	4.77594	0.134069	4.85281
Belgium	2021-07-15	4.95688	4.61205	4.78716	0.0818158	4.88507
Belgium	2021-08-15	5.02716	4.61026	4.7943	0.0614417	4.89784
Belgium	2021-09-15	5.0433	4.61016	4.79339	0.0447952	4.91118
Belgium	2021-10-15	5.01854	4.60677	4.81081	0.0611969	4.98634
Belgium	2021-11-15	5.06146	4.60417	4.83019	0.0018123	5.01529
Belgium	2021-12-15	5.06695	4.60527	4.82865	0.0261668	5.01993
Belgium	2022-01-15	5.21167	4.60377	4.85933	0.0268721	5.09129
Belgium	2022-02-15	5.20615	4.60537	4.86399	0.0152398	5.10169
Belgium	2022-03-15	5.16227	4.60387	4.85762	0.00989481	5.13991
Belgium	2022-04-15	5.30091	4.59512	4.85823	-0.0079854	5.16078
Belgium	2022-05-15	5.32676	4.59259	4.8685	-0.00533949	5.17275
Belgium	2022-06-15	5.30881	4.59411	4.87853	-0.0328706	5.18627
Belgium	2022-07-15	5.22111	4.58599	4.88661	-0.0204646	5.18066
Belgium	2022-08-15	5.2045	4.58354	4.89687	-0.0595922	5.20675
Belgium	2022-09-15	5.22655	4.58476	4.91403	0.00977673	5.22198
Belgium	2022-10-15	5.27408	4.58802	4.94708	-0.0115202	5.24122
Belgium	2022-11-15	5.24127	4.59522	4.94315	-0.00500241	5.22789
Belgium	2022-12-15	5.24465	4.60417	4.94223	-0.0406442	5.22521
Czech Republic	2006-01-15	4.58088	4.47949	4.46902	-0.0406295	4.48751
Czech Republic	2006-02-15	4.58088	4.48684	4.46656	-0.0592126	4.48751
Czech Republic	2006-03-15	4.58701	4.48232	4.46537	-0.0439279	4.48864
Czech Republic	2006-04-15	4.58904	4.49223	4.45973	-0.0601895	4.49312
Czech Republic	2006-05-15	4.58395	4.50667	4.46496	-0.0212895	4.49424
Czech Republic	2006-06-15	4.59107	4.50612	4.4691	-0.0272985	4.49647
Czech Republic	2006-07-15	4.59411	4.50447	4.47781	-0.0310539	4.50314
Czech Republic	2006-08-15	4.59006	4.51273	4.48259	-0.0366382	4.50535
Czech Republic	2006-09-15	4.58599	4.50546	4.47419	-0.0178141	4.50535
Czech Republic	2006-10-15	4.58395	4.50524	4.4613	-0.0239832	4.50424
Czech Republic	2006-11-15	4.57368	4.51568	4.46273	-0.00566485	4.50203
Czech Republic	2006-12-15	4.56435	4.5284	4.46317	0.00459857	4.50314
Czech Republic	2007-01-15	4.56122	4.52342	4.47147	0.0449576	4.51415
Czech Republic	2007-02-15	4.56747	4.51053	4.47287	0.0390158	4.51961
Czech Republic	2007-03-15	4.56954	4.51929	4.47659	0.0487054	4.52396
Czech Republic	2007-04-15	4.57368	4.52331	4.48542	0.0336175	4.52937
Czech Republic	2007-05-15	4.58395	4.5147	4.48909	0.0385232	4.53582
Czech Republic	2007-06-15	4.59613	4.50214	4.49191	0.0376679	4.54223
Czech Republic	2007-07-15	4.59512	4.5102	4.5019	0.0512284	4.54436
Czech Republic	2007-08-15	4.58395	4.5284	4.50907	0.0352221	4.54329
Czech Republic	2007-09-15	4.57574	4.54202	4.50406	0.0395538	4.54436
Czech Republic	2007-10-15	4.56954	4.55325	4.51164	0.0527489	4.54754
Czech Republic	2007-11-15	4.55703	4.58139	4.52649	0.0596289	4.55493
Czech Republic	2007-12-15	4.55071	4.59593	4.53335	0.0772089	4.55388
Czech Republic	2008-01-15	4.54436	4.60767	4.57819	0.0787794	4.57265
Czech Republic	2008-02-15	4.53367	4.63298	4.57914	0.0922284	4.57368
Czech Republic	2008-03-15	4.52937	4.65139	4.5714	0.0564546	4.57677
Czech Republic	2008-04-15	4.53045	4.65975	4.57324	0.0797895	4.5778
Czech Republic	2008-05-15	4.54966	4.65472	4.57569	0.0694975	4.58599
Czech Republic	2008-06-15	4.53796	4.68527	4.57675	0.0617797	4.5931
Czech Republic	2008-07-15	4.52504	4.71743	4.58678	0.0352273	4.59411
Czech Republic	2008-08-15	4.5486	4.67451	4.58789	0.0161177	4.59915
Czech Republic	2008-09-15	4.55808	4.6606	4.58744	0.0274539	4.59815
Czech Republic	2008-10-15	4.55913	4.63996	4.58993	0.00363079	4.58701
Czech Republic	2008-11-15	4.5401	4.61966	4.58445	-0.0293491	4.56851
Czech Republic	2008-12-15	4.52937	4.60657	4.58279	-0.0537699	4.55388
Czech Republic	2009-01-15	4.54436	4.56923	4.60386	-0.106202	4.56435
Czech Republic	2009-02-15	4.5778	4.52363	4.60051	-0.0992518	4.56747
Czech Republic	2009-03-15	4.53367	4.57749	4.60264	-0.0802486	4.55598
Czech Republic	2009-04-15	4.51743	4.58924	4.59625	-0.0978261	4.55177
Czech Republic	2009-05-15	4.50866	4.593	4.59447	-0.0972361	4.54754
Czech Republic	2009-06-15	4.50314	4.60647	4.59469	-0.0658822	4.54754
Czech Republic	2009-07-15	4.47961	4.63288	4.59136	-0.0886318	4.54436
Czech Republic	2009-08-15	4.47392	4.63812	4.58792	-0.0560092	4.54648
Czech Republic	2009-09-15	4.46014	4.65491	4.58546	-0.054131	4.54223
Czech Republic	2009-10-15	4.47506	4.63861	4.58297	-0.0431758	4.5401
Czech Republic	2009-11-15	4.48074	4.64025	4.58327	-0.0590359	4.54436
Czech Republic	2009-12-15	4.49647	4.62448	4.58436	-0.0395252	4.54542
Czech Republic	2010-01-15	4.50424	4.61274	4.59749	-0.0487085	4.54966
Czech Republic	2010-02-15	4.50756	4.60677	4.59386	-0.0514224	4.54648
Czech Republic	2010-03-15	4.50645	4.61838	4.59302	-0.0179433	4.54754
Czech Republic	2010-04-15	4.51305	4.62134	4.5982	-0.00750102	4.55493
Czech Republic	2010-05-15	4.5401	4.59461	4.59856	-0.0212362	4.56226
Czech Republic	2010-06-15	4.55071	4.582	4.60053	-0.000612143	4.56747
Czech Republic	2010-07-15	4.53689	4.60896	4.60931	0.00242285	4.56747
Czech Republic	2010-08-15	4.52504	4.6283	4.60425	0.0229318	4.56331
Czech Republic	2010-09-15	4.5207	4.6357	4.60026	0.0388029	4.56643
Czech Republic	2010-10-15	4.51196	4.6551	4.59338	0.0363885	4.56643
Czech Republic	2010-11-15	4.52287	4.64574	4.59716	0.0293686	4.57058
Czech Republic	2010-12-15	4.55388	4.61472	4.60212	0.0135118	4.58088
Czech Republic	2011-01-15	4.54966	4.64276	4.60348	0.0452267	4.59411
Czech Republic	2011-02-15	4.54966	4.65605	4.60031	0.0299887	4.60016
Czech Republic	2011-03-15	4.55808	4.65928	4.59368	0.0231864	4.60916
Czech Republic	2011-04-15	4.55913	4.66946	4.59324	0.0254257	4.61611
Czech Republic	2011-05-15	4.56017	4.66202	4.60224	0.0444957	4.62203
Czech Republic	2011-06-15	4.55493	4.66739	4.60103	0.0345551	4.62006
Czech Republic	2011-07-15	4.56017	4.66146	4.60946	0.0176101	4.61907
Czech Republic	2011-08-15	4.55388	4.66721	4.60668	0.023047	4.61809
Czech Republic	2011-09-15	4.56954	4.65291	4.60129	0.0186197	4.62006
Czech Republic	2011-10-15	4.57883	4.64353	4.60277	0.0232919	4.62006
Czech Republic	2011-11-15	4.59613	4.6168	4.61041	0.0499938	4.62399
Czech Republic	2011-12-15	4.60417	4.60697	4.61397	0.0355827	4.62497
Czech Republic	2012-01-15	4.61809	4.59583	4.64209	0.0226005	4.63473
Czech Republic	2012-02-15	4.60617	4.61552	4.64421	0.0330481	4.6357
Czech Republic	2012-03-15	4.59915	4.63113	4.63836	0.0213573	4.6386
Czech Republic	2012-04-15	4.60317	4.62507	4.63469	0.0193448	4.6386
Czech Republic	2012-05-15	4.62006	4.59996	4.63955	0.0196636	4.6386
Czech Republic	2012-06-15	4.61907	4.58425	4.6454	0.0163889	4.63473
Czech Republic	2012-07-15	4.61413	4.58149	4.64615	0.0164886	4.63181
Czech Republic	2012-08-15	4.61016	4.59744	4.6436	-0.0142452	4.63764
Czech Republic	2012-09-15	4.59714	4.61917	4.63958	-0.0104799	4.63764
Czech Republic	2012-10-15	4.60016	4.61324	4.64334	-0.0270304	4.6386
Czech Republic	2012-11-15	4.60916	4.593	4.63947	-0.0360468	4.63957
Czech Republic	2012-12-15	4.59815	4.60577	4.63656	-0.0252537	4.63764
Czech Republic	2013-01-15	4.60317	4.59855	4.66009	-0.0470108	4.64823
Czech Republic	2013-02-15	4.60116	4.60697	4.65669	-0.0354004	4.64823
Czech Republic	2013-03-15	4.61016	4.59208	4.6537	-0.0436374	4.64823
Czech Republic	2013-04-15	4.61115	4.58568	4.65348	-0.0294873	4.64343
Czech Republic	2013-05-15	4.60916	4.58395	4.64837	-0.0227502	4.64054
Czech Republic	2013-06-15	4.59915	4.59875	4.65522	-0.0192726	4.6415
Czech Republic	2013-07-15	4.60417	4.59087	4.654	0.00106078	4.64343
Czech Republic	2013-08-15	4.59613	4.60146	4.65125	0.005716	4.64247
Czech Republic	2013-09-15	4.59411	4.60257	4.64195	-0.0139801	4.64343
Czech Republic	2013-10-15	4.58395	4.61075	4.64534	0.0017306	4.6386
Czech Republic	2013-11-15	4.61907	4.56132	4.64589	-0.00640442	4.64631
Czech Republic	2013-12-15	4.6357	4.54553	4.65077	0.00798384	4.65396
Czech Republic	2014-01-15	4.63181	4.54733	4.6504	-0.0165404	4.6415
Czech Republic	2014-02-15	4.62986	4.55071	4.64826	-0.00432889	4.6415
Czech Republic	2014-03-15	4.62301	4.5585	4.64377	0.00844928	4.63957
Czech Republic	2014-04-15	4.61907	4.55482	4.64113	0.00637932	4.63957
Czech Republic	2014-05-15	4.61907	4.55156	4.6436	-0.0041966	4.63957
Czech Republic	2014-06-15	4.62203	4.54669	4.64218	-0.00150056	4.63957
Czech Republic	2014-07-15	4.62203	4.54446	4.65173	-0.00751754	4.64247
Czech Republic	2014-08-15	4.62791	4.52851	4.65136	-0.00727892	4.64247
Czech Republic	2014-09-15	4.62791	4.52872	4.64557	0.00576631	4.63957
Czech Republic	2014-10-15	4.62693	4.52624	4.6482	-0.00270048	4.6357
Czech Republic	2014-11-15	4.62693	4.52331	4.646	0.00137914	4.62986
Czech Republic	2014-12-15	4.6171	4.52818	4.64588	0.0144781	4.61611
Czech Republic	2015-01-15	4.61512	4.50358	4.64907	-0.00298073	4.60617
Czech Republic	2015-02-15	4.61115	4.50347	4.64631	0.00273886	4.60517
Czech Republic	2015-03-15	4.61413	4.49636	4.64252	0.00698447	4.61016
Czech Republic	2015-04-15	4.62399	4.48717	4.64455	0.0128913	4.61413
Czech Republic	2015-05-15	4.62006	4.49981	4.64873	0.00543159	4.61809
Czech Republic	2015-06-15	4.6171	4.50943	4.65059	0.00733534	4.61611
Czech Republic	2015-07-15	4.60916	4.51284	4.65052	0.0283963	4.61215
Czech Republic	2015-08-15	4.59915	4.52851	4.64822	0.00282734	4.60417
Czech Republic	2015-09-15	4.59208	4.53335	4.64656	-0.00705005	4.59714
Czech Republic	2015-10-15	4.58904	4.53034	4.64391	0.00973791	4.59512
Czech Republic	2015-11-15	4.58904	4.51918	4.63956	-0.0178529	4.59208
Czech Republic	2015-12-15	4.5778	4.52958	4.63673	-0.0268629	4.58701
Czech Republic	2016-01-15	4.56226	4.53818	4.65268	-0.00270844	4.57058
Czech Republic	2016-02-15	4.55071	4.54361	4.65033	0.0103426	4.56435
Czech Republic	2016-03-15	4.55282	4.537	4.64357	-0.00403951	4.56435
Czech Republic	2016-04-15	4.54966	4.54106	4.65228	-0.00898975	4.56539
Czech Republic	2016-05-15	4.55388	4.54425	4.64527	-0.0300174	4.56954
Czech Republic	2016-06-15	4.56122	4.54127	4.64553	0.00179885	4.57161
Czech Republic	2016-07-15	4.56331	4.54106	4.65261	-0.0289714	4.57161
Czech Republic	2016-08-15	4.56226	4.54266	4.65227	-0.0102765	4.57058
Czech Republic	2016-09-15	4.56226	4.54383	4.64667	-0.0232713	4.57265
Czech Republic	2016-10-15	4.57161	4.54276	4.64872	-0.0187408	4.5778
Czech Republic	2016-11-15	4.57985	4.54202	4.65979	-0.0174372	4.57883
Czech Republic	2016-12-15	4.59208	4.53818	4.66236	-0.0283648	4.58395
Czech Republic	2017-01-15	4.60317	4.53946	4.67538	-0.0010562	4.59107
Czech Republic	2017-02-15	4.60717	4.53561	4.6792	0.00189711	4.59512
Czech Republic	2017-03-15	4.60517	4.53721	4.67676	0.000740772	4.59411
Czech Republic	2017-04-15	4.59915	4.5434	4.67164	0.0203843	4.59714
Czech Republic	2017-05-15	4.58497	4.56122	4.6742	0.0401872	4.59208
Czech Republic	2017-06-15	4.56643	4.57749	4.67387	0.000539461	4.58497
Czech Republic	2017-07-15	4.55493	4.5929	4.68474	-0.0113481	4.58292
Czech Republic	2017-08-15	4.55071	4.59875	4.68266	0.0150911	4.58497
Czech Republic	2017-09-15	4.55388	4.59955	4.68164	0.0168075	4.58904
Czech Republic	2017-10-15	4.5486	4.61066	4.68821	-0.00103632	4.58904
Czech Republic	2017-11-15	4.54542	4.61986	4.69102	0.0229132	4.58802
Czech Republic	2017-12-15	4.54966	4.61611	4.69059	0.0281765	4.59107
Czech Republic	2018-01-15	4.54329	4.62634	4.69851	0.0261713	4.59613
Czech Republic	2018-02-15	4.5401	4.63308	4.69432	0.0015528	4.59208
Czech Republic	2018-03-15	4.54436	4.63006	4.69047	0.0126582	4.59512
Czech Republic	2018-04-15	4.54436	4.63259	4.69331	-0.00774341	4.59714
Czech Republic	2018-05-15	4.56122	4.6169	4.69759	0.0247762	4.60717
Czech Republic	2018-06-15	4.57368	4.61225	4.70317	0.0441335	4.61314
Czech Republic	2018-07-15	4.57985	4.6172	4.70577	0.0386042	4.61611
Czech Republic	2018-08-15	4.57883	4.62683	4.70716	0.0184288	4.6171
Czech Republic	2018-09-15	4.5778	4.63483	4.70277	0.0258074	4.62006
Czech Republic	2018-10-15	4.58599	4.62183	4.70606	0.0140333	4.62693
Czech Republic	2018-11-15	4.58701	4.61304	4.7085	0.0244862	4.62595
Czech Republic	2018-12-15	4.57368	4.61631	4.71212	0.023222	4.61512
Czech Republic	2019-01-15	4.56747	4.62085	4.72856	0.0155907	4.62497
Czech Republic	2019-02-15	4.57265	4.61472	4.72773	0.0173313	4.62791
Czech Republic	2019-03-15	4.57161	4.61463	4.72806	0.0206944	4.63279
Czech Republic	2019-04-15	4.5778	4.61403	4.72541	0.0309564	4.63957
Czech Republic	2019-05-15	4.58088	4.61522	4.73536	0.0590205	4.64439
Czech Republic	2019-06-15	4.56643	4.62321	4.73762	0.0173159	4.63764
Czech Republic	2019-07-15	4.56226	4.62183	4.74433	0.0163094	4.63667
Czech Republic	2019-08-15	4.56747	4.6172	4.74613	0.0226737	4.63764
Czech Republic	2019-09-15	4.57058	4.61145	4.73881	0.0233329	4.6386
Czech Republic	2019-10-15	4.56643	4.61799	4.74384	0.0217721	4.6357
Czech Republic	2019-11-15	4.56435	4.62114	4.75324	0.00312227	4.63473
Czech Republic	2019-12-15	4.56122	4.62291	4.75729	0.00258399	4.6357
Czech Republic	2020-01-15	4.55282	4.63103	4.77626	0.0213235	4.64823
Czech Republic	2020-02-15	4.5401	4.63609	4.77912	0.0336241	4.6415
Czech Republic	2020-03-15	4.56851	4.59381	4.77765	-0.0947351	4.63667
Czech Republic	2020-04-15	4.58497	4.56954	4.7746	-0.373489	4.63181
Czech Republic	2020-05-15	4.57368	4.56861	4.78067	-0.204743	4.6357
Czech Republic	2020-06-15	4.55177	4.59603	4.7882	-0.0718523	4.63473
Czech Republic	2020-07-15	4.5486	4.60697	4.79525	-0.0224273	4.6357
Czech Republic	2020-08-15	4.53796	4.6283	4.80104	0.00795463	4.63279
Czech Republic	2020-09-15	4.55703	4.60627	4.79469	0.0162557	4.63473
Czech Republic	2020-10-15	4.57265	4.58802	4.79641	0.039771	4.6386
Czech Republic	2020-11-15	4.55493	4.61185	4.80228	0.0256374	4.63376
Czech Republic	2020-12-15	4.55388	4.62262	4.79898	0.0319396	4.6357
Czech Republic	2021-01-15	4.55703	4.62683	4.80644	0.0178346	4.64823
Czech Republic	2021-02-15	4.56122	4.63356	4.8063	0.0072336	4.65491
Czech Republic	2021-03-15	4.58395	4.62252	4.80513	0.0315381	4.66908
Czech Republic	2021-04-15	4.58802	4.63415	4.81124	0.0464359	4.67656
Czech Republic	2021-05-15	4.58904	4.64995	4.81029	0.00857635	4.68583
Czech Republic	2021-06-15	4.60116	4.65072	4.81635	0.0132804	4.6941
Czech Republic	2021-07-15	4.62497	4.6417	4.83342	0.0213295	4.71043
Czech Republic	2021-08-15	4.62791	4.64641	4.84924	-0.00706386	4.72206
Czech Republic	2021-09-15	4.6415	4.64928	4.85667	-0.036436	4.72916
Czech Republic	2021-10-15	4.66721	4.64198	4.86834	-0.0306697	4.7484
Czech Republic	2021-11-15	4.67563	4.64401	4.87069	0.0264038	4.76046
Czech Republic	2021-12-15	4.68398	4.65081	4.8779	-0.0123748	4.75961
Czech Republic	2022-01-15	4.67749	4.68037	4.9418	0.0181581	4.82591
Czech Republic	2022-02-15	4.69227	4.68287	4.95884	-0.0159564	4.84812
Czech Republic	2022-03-15	4.75961	4.66127	4.97414	0.00298999	4.8896
Czech Republic	2022-04-15	4.75703	4.67544	5.00019	-0.0117817	4.91265
Czech Republic	2022-05-15	4.77744	4.66297	5.02626	0.00519081	4.93159
Czech Republic	2022-06-15	4.79165	4.66589	5.04642	0.0210708	4.94521
Czech Republic	2022-07-15	4.81786	4.664	5.0669	0.0135915	4.94805
Czech Republic	2022-08-15	4.8434	4.66363	5.0771	0.0213352	4.94663
Czech Republic	2022-09-15	4.8235	4.66627	5.091	0.0192827	4.95864
Czech Republic	2022-10-15	4.80156	4.67404	5.05046	-0.0191426	4.96424
Czech Republic	2022-11-15	4.78332	4.68675	5.07653	0.00962738	4.95371
Czech Republic	2022-12-15	4.77576	4.69766	5.0811	0.00977692	4.94307
Denmark	2006-01-15	4.50976	4.5468	4.58894	-0.0384041	4.39938
Denmark	2006-02-15	4.50092	4.54266	4.5964	-0.0199911	4.41884
Denmark	2006-03-15	4.52179	4.54712	4.59695	-0.0451388	4.42004
Denmark	2006-04-15	4.52179	4.55103	4.59877	-0.0579746	4.42724
Denmark	2006-05-15	4.5207	4.55881	4.59769	0.00127323	4.43082
Denmark	2006-06-15	4.52937	4.56049	4.60313	-0.017616	4.43675
Denmark	2006-07-15	4.53045	4.56049	4.60348	-0.0251923	4.45435
Denmark	2006-08-15	4.52721	4.56007	4.60421	-0.00379504	4.47506
Denmark	2006-09-15	4.52179	4.56049	4.60559	-0.0140619	4.44969
Denmark	2006-10-15	4.52179	4.55829	4.60367	0.0111229	4.42365
Denmark	2006-11-15	4.52287	4.55892	4.60301	0.0049814	4.41522
Denmark	2006-12-15	4.51743	4.56268	4.6045	0.0383798	4.41522
Denmark	2007-01-15	4.52179	4.55996	4.60382	-0.00334447	4.39321
Denmark	2007-02-15	4.52937	4.56174	4.6115	0.0147034	4.39692
Denmark	2007-03-15	4.52829	4.56705	4.61295	0.0223282	4.40183
Denmark	2007-04-15	4.52721	4.56902	4.60903	0.0234722	4.42125
Denmark	2007-05-15	4.52613	4.56799	4.61076	0.00174513	4.42724
Denmark	2007-06-15	4.53475	4.56757	4.60727	0.0253066	4.4403
Denmark	2007-07-15	4.54542	4.56871	4.60377	0.00477863	4.45318
Denmark	2007-08-15	4.53689	4.56975	4.5991	0.00949371	4.45551
Denmark	2007-09-15	4.55598	4.57172	4.60557	-0.00822693	4.46361
Denmark	2007-10-15	4.55282	4.57316	4.60912	0.0491747	4.48976
Denmark	2007-11-15	4.54329	4.5818	4.61686	0.0315668	4.52179
Denmark	2007-12-15	4.55493	4.5818	4.61549	0.0254288	4.52396
Denmark	2008-01-15	4.54116	4.58497	4.62306	0.0674713	4.53582
Denmark	2008-02-15	4.54329	4.58262	4.6318	0.0476866	4.53045
Denmark	2008-03-15	4.54542	4.59633	4.63156	0.0756454	4.54648
Denmark	2008-04-15	4.5486	4.59976	4.6338	0.0724502	4.56539
Denmark	2008-05-15	4.54966	4.59542	4.6346	0.0558656	4.59815
Denmark	2008-06-15	4.57058	4.59562	4.63549	0.0643891	4.64247
Denmark	2008-07-15	4.57883	4.59714	4.63515	0.0574878	4.6606
Denmark	2008-08-15	4.57161	4.58487	4.63878	0.0701603	4.62889
Denmark	2008-09-15	4.58088	4.58118	4.64255	0.0583977	4.61809
Denmark	2008-10-15	4.54754	4.5745	4.64225	0.0473509	4.56435
Denmark	2008-11-15	4.53582	4.57471	4.64252	0.00899267	4.48526
Denmark	2008-12-15	4.52829	4.60427	4.6424	0.0284369	4.43912
Denmark	2009-01-15	4.49758	4.60397	4.64085	-0.0180517	4.42843
Denmark	2009-02-15	4.50092	4.60076	4.65171	-0.0323579	4.43675
Denmark	2009-03-15	4.50203	4.61274	4.65256	-0.0541231	4.43675
Denmark	2009-04-15	4.48526	4.60597	4.64766	-0.0663339	4.44383
Denmark	2009-05-15	4.49312	4.60667	4.65331	-0.085099	4.44852
Denmark	2009-06-15	4.49647	4.61502	4.65759	-0.0616342	4.47506
Denmark	2009-07-15	4.49647	4.61383	4.65661	-0.0728076	4.47278
Denmark	2009-08-15	4.49424	4.60846	4.6593	-0.0524797	4.47847
Denmark	2009-09-15	4.48976	4.61373	4.66049	-0.126966	4.4762
Denmark	2009-10-15	4.49758	4.61789	4.66021	-0.0830532	4.46935
Denmark	2009-11-15	4.483	4.61848	4.65986	-0.0600381	4.48976
Denmark	2009-12-15	4.48413	4.61393	4.6555	-0.13457	4.46591
Denmark	2010-01-15	4.51086	4.60126	4.6633	-0.0741842	4.50976
Denmark	2010-02-15	4.50976	4.5866	4.67288	-0.0501109	4.51086
Denmark	2010-03-15	4.52829	4.58026	4.67706	-0.0269277	4.51305
Denmark	2010-04-15	4.54648	4.57213	4.67612	-0.0275439	4.52721
Denmark	2010-05-15	4.54223	4.55703	4.67538	-0.00441222	4.5326
Denmark	2010-06-15	4.55282	4.54722	4.67575	0.0234004	4.52287
Denmark	2010-07-15	4.56851	4.55556	4.67907	0.00628548	4.52937
Denmark	2010-08-15	4.56331	4.55377	4.68522	-0.0136799	4.53152
Denmark	2010-09-15	4.57368	4.55388	4.68665	0.037652	4.53367
Denmark	2010-10-15	4.56954	4.56985	4.68294	0.010058	4.54223
Denmark	2010-11-15	4.57265	4.56476	4.68517	-0.000327863	4.55177
Denmark	2010-12-15	4.58088	4.55209	4.68472	-0.0166727	4.56954
Denmark	2011-01-15	4.58599	4.55008	4.68902	0.0293806	4.57471
Denmark	2011-02-15	4.60317	4.5544	4.69658	-0.00574622	4.58802
Denmark	2011-03-15	4.61314	4.56341	4.69772	0.00665161	4.61314
Denmark	2011-04-15	4.60317	4.5712	4.70212	0.0176201	4.62595
Denmark	2011-05-15	4.60916	4.56778	4.70268	0.0517772	4.63279
Denmark	2011-06-15	4.60817	4.57027	4.70151	0.0440886	4.62595
Denmark	2011-07-15	4.61314	4.56643	4.7049	-0.00501105	4.61907
Denmark	2011-08-15	4.62595	4.57006	4.70255	0.00349132	4.62104
Denmark	2011-09-15	4.61809	4.56529	4.70233	0.0172364	4.62203
Denmark	2011-10-15	4.62203	4.56716	4.70301	0.0146167	4.61611
Denmark	2011-11-15	4.62497	4.5656	4.70192	0.00872255	4.6171
Denmark	2011-12-15	4.62889	4.55724	4.70164	0.0211191	4.60916
Denmark	2012-01-15	4.65491	4.545	4.71312	-0.00422492	4.61512
Denmark	2012-02-15	4.64727	4.54627	4.72219	0.00826441	4.6357
Denmark	2012-03-15	4.65491	4.54765	4.72205	0.0120304	4.64631
Denmark	2012-04-15	4.65681	4.54616	4.71876	-0.0144203	4.65301
Denmark	2012-05-15	4.6511	4.54276	4.72258	0.0184113	4.63764
Denmark	2012-06-15	4.64727	4.5386	4.72266	-0.00448018	4.61907
Denmark	2012-07-15	4.6511	4.52429	4.72807	0.0454016	4.60617
Denmark	2012-08-15	4.66438	4.51994	4.73058	0.0221761	4.6357
Denmark	2012-09-15	4.68213	4.53185	4.72744	0.00174696	4.64919
Denmark	2012-10-15	4.67002	4.53475	4.72623	0.0077236	4.64727
Denmark	2012-11-15	4.64535	4.53152	4.7256	0.0323019	4.6511
Denmark	2012-12-15	4.6606	4.53871	4.72052	-0.00454208	4.64247
Denmark	2013-01-15	4.65014	4.54489	4.71857	0.0356821	4.6415
Denmark	2013-02-15	4.65396	4.54913	4.72707	-0.00291622	4.64919
Denmark	2013-03-15	4.65681	4.54031	4.72516	-0.0233249	4.64823
Denmark	2013-04-15	4.64631	4.54223	4.72087	0.00818769	4.6511
Denmark	2013-05-15	4.64343	4.54436	4.72261	-0.00451678	4.64727
Denmark	2013-06-15	4.63667	4.55461	4.72204	-0.0151905	4.65301
Denmark	2013-07-15	4.62889	4.55482	4.71987	0.0117847	4.65681
Denmark	2013-08-15	4.63861	4.56153	4.72107	-0.0388587	4.66438
Denmark	2013-09-15	4.63957	4.56101	4.72091	-0.041055	4.66627
Denmark	2013-10-15	4.63084	4.56581	4.72335	0.0355579	4.65586
Denmark	2013-11-15	4.61809	4.56684	4.72193	0.0132487	4.64919
Denmark	2013-12-15	4.63181	4.5745	4.71953	0.0242445	4.65014
Denmark	2014-01-15	4.61809	4.57306	4.72464	0.00592257	4.6511
Denmark	2014-02-15	4.63084	4.57481	4.72475	0.0369267	4.65871
Denmark	2014-03-15	4.62791	4.57975	4.71994	0.00273078	4.64823
Denmark	2014-04-15	4.61907	4.57913	4.72215	0.0057196	4.6511
Denmark	2014-05-15	4.62693	4.57533	4.71956	-0.0189283	4.65871
Denmark	2014-06-15	4.62889	4.57265	4.7199	0.0206313	4.64919
Denmark	2014-07-15	4.62986	4.57244	4.72054	-0.0179435	4.65014
Denmark	2014-08-15	4.63957	4.56861	4.71882	0.0104437	4.64247
Denmark	2014-09-15	4.63764	4.56174	4.72048	0.00731847	4.64535
Denmark	2014-10-15	4.63473	4.55902	4.72211	0.000146665	4.62791
Denmark	2014-11-15	4.61809	4.55996	4.72207	-0.0111292	4.62301
Denmark	2014-12-15	4.61611	4.56591	4.71999	-0.0123156	4.60617
Denmark	2015-01-15	4.59006	4.54818	4.71925	-0.0402628	4.60016
Denmark	2015-02-15	4.61115	4.53764	4.72583	-0.0270419	4.61115
Denmark	2015-03-15	4.62006	4.5195	4.72653	0.0167379	4.62497
Denmark	2015-04-15	4.62497	4.51371	4.72559	0.00254715	4.60617
Denmark	2015-05-15	4.63181	4.52439	4.72515	-0.0168511	4.6171
Denmark	2015-06-15	4.61314	4.53066	4.72383	0.0346638	4.60116
Denmark	2015-07-15	4.61611	4.52732	4.72436	-0.0197755	4.59815
Denmark	2015-08-15	4.59915	4.5418	4.72191	0.0381971	4.60517
Denmark	2015-09-15	4.60617	4.54828	4.72293	-0.0138824	4.60517
Denmark	2015-10-15	4.58088	4.54553	4.71959	-0.0376299	4.60916
Denmark	2015-11-15	4.58701	4.53055	4.72006	-0.0660406	4.59208
Denmark	2015-12-15	4.57985	4.53988	4.71955	-0.0278974	4.59208
Denmark	2016-01-15	4.54966	4.54796	4.72107	0.0295378	4.57883
Denmark	2016-02-15	4.55493	4.55556	4.72433	0.00385203	4.58088
Denmark	2016-03-15	4.54542	4.54966	4.71965	0.00965379	4.56954
Denmark	2016-04-15	4.54966	4.55388	4.71823	-0.01349	4.58088
Denmark	2016-05-15	4.55177	4.55734	4.71974	0.00389455	4.5778
Denmark	2016-06-15	4.56017	4.55629	4.72079	-0.0163746	4.59915
Denmark	2016-07-15	4.55913	4.5564	4.7185	0.0355842	4.59208
Denmark	2016-08-15	4.56122	4.55787	4.71545	0.00841867	4.58599
Denmark	2016-09-15	4.56747	4.55829	4.71233	-0.122136	4.58599
Denmark	2016-10-15	4.56435	4.55913	4.71307	0.0304522	4.60116
Denmark	2016-11-15	4.56954	4.55913	4.7147	0.0384721	4.6171
Denmark	2016-12-15	4.59006	4.55367	4.71335	0.0571009	4.62301
Denmark	2017-01-15	4.60317	4.55388	4.71859	-0.012821	4.61809
Denmark	2017-02-15	4.59411	4.54966	4.72383	0.0133354	4.62104
Denmark	2017-03-15	4.58599	4.55251	4.72135	0.0296847	4.61215
Denmark	2017-04-15	4.59915	4.55093	4.71943	-0.00343405	4.61611
Denmark	2017-05-15	4.60717	4.56164	4.71726	0.0259256	4.6171
Denmark	2017-06-15	4.59006	4.56674	4.71614	0.0095503	4.60417
Denmark	2017-07-15	4.59107	4.57285	4.72964	-0.0163115	4.60617
Denmark	2017-08-15	4.59208	4.57913	4.7255	0.0169109	4.60717
Denmark	2017-09-15	4.60016	4.57852	4.72486	-0.0434242	4.61512
Denmark	2017-10-15	4.60217	4.5779	4.7242	-0.013064	4.61907
Denmark	2017-11-15	4.61512	4.58057	4.72051	-0.00550552	4.62889
Denmark	2017-12-15	4.61413	4.58282	4.71394	-0.00257463	4.62497
Denmark	2018-01-15	4.60317	4.58384	4.71287	0.000367395	4.63181
Denmark	2018-02-15	4.59107	4.5869	4.71619	0.00601439	4.63181
Denmark	2018-03-15	4.60317	4.58904	4.71262	-0.0173594	4.62889
Denmark	2018-04-15	4.60317	4.59056	4.71778	0.00653976	4.64343
Denmark	2018-05-15	4.61115	4.58558	4.71794	-0.00391555	4.65491
Denmark	2018-06-15	4.61215	4.58476	4.71527	0.00721055	4.66908
Denmark	2018-07-15	4.6171	4.59127	4.72557	-0.000413501	4.67096
Denmark	2018-08-15	4.63181	4.59492	4.71976	0.0107072	4.67656
Denmark	2018-09-15	4.62006	4.59966	4.71116	-0.0210386	4.67096
Denmark	2018-10-15	4.62791	4.5936	4.71311	0.00378378	4.67935
Denmark	2018-11-15	4.62889	4.58904	4.71291	0.0210418	4.67842
Denmark	2018-12-15	4.61611	4.58904	4.70974	0.0991705	4.65776
Denmark	2019-01-15	4.61314	4.58599	4.7189	0.0309481	4.66344
Denmark	2019-02-15	4.62497	4.58497	4.71819	0.0187528	4.66155
Denmark	2019-03-15	4.63181	4.58303	4.71585	0.0229975	4.64823
Denmark	2019-04-15	4.62791	4.5818	4.71438	0.0458831	4.65491
Denmark	2019-05-15	4.63376	4.58762	4.71141	0.0780071	4.6511
Denmark	2019-06-15	4.62203	4.58904	4.70817	-0.00570689	4.64343
Denmark	2019-07-15	4.62986	4.58507	4.71444	0.0449378	4.64823
Denmark	2019-08-15	4.62791	4.59259	4.71003	0.0212362	4.64535
Denmark	2019-09-15	4.6357	4.58813	4.70509	0.0211846	4.64535
Denmark	2019-10-15	4.63084	4.58813	4.70797	0.0429651	4.64919
Denmark	2019-11-15	4.62399	4.58374	4.70732	-0.0172792	4.65205
Denmark	2019-12-15	4.64247	4.58252	4.70552	0.0356962	4.65491
Denmark	2020-01-15	4.62693	4.58057	4.70929	-0.0100454	4.65396
Denmark	2020-02-15	4.62301	4.57893	4.71299	0.013481	4.62693
Denmark	2020-03-15	4.59208	4.60176	4.70765	0.00326083	4.60817
Denmark	2020-04-15	4.57985	4.60227	4.70342	-0.0388557	4.59915
Denmark	2020-05-15	4.56954	4.60066	4.70203	-0.0987579	4.5931
Denmark	2020-06-15	4.59411	4.60507	4.70136	-0.0541171	4.62693
Denmark	2020-07-15	4.59512	4.60956	4.71037	-0.0953213	4.62693
Denmark	2020-08-15	4.58701	4.6168	4.70971	-0.0464427	4.6357
Denmark	2020-09-15	4.59815	4.61848	4.70888	-0.0444992	4.63181
Denmark	2020-10-15	4.59006	4.61819	4.70851	-0.0767715	4.62006
Denmark	2020-11-15	4.60217	4.61205	4.71113	-0.021058	4.62595
Denmark	2020-12-15	4.60217	4.6167	4.70872	-0.0144336	4.63473
Denmark	2021-01-15	4.60116	4.61353	4.7068	-0.00247598	4.64343
Denmark	2021-02-15	4.63181	4.60976	4.71012	-0.0250669	4.65776
Denmark	2021-03-15	4.65586	4.60976	4.70813	0.00345386	4.66438
Denmark	2021-04-15	4.6625	4.61165	4.70882	-0.0327871	4.67189
Denmark	2021-05-15	4.65301	4.61314	4.7105	-0.0115522	4.68767
Denmark	2021-06-15	4.63279	4.60996	4.71028	-0.0895468	4.72295
Denmark	2021-07-15	4.6625	4.60886	4.71619	0.00277282	4.73883
Denmark	2021-08-15	4.63861	4.60757	4.71521	0.0045209	4.75617
Denmark	2021-09-15	4.68213	4.60667	4.71831	-0.0749004	4.80566
Denmark	2021-10-15	4.70411	4.60106	4.72663	-0.00539442	4.82189
Denmark	2021-11-15	4.70502	4.59945	4.72936	-0.00220729	4.88129
Denmark	2021-12-15	4.7032	4.60287	4.71916	-0.0146948	4.91998
Denmark	2022-01-15	4.70411	4.60026	4.73928	-0.00892482	4.91045
Denmark	2022-02-15	4.70682	4.60277	4.74591	-0.00126991	4.92798
Denmark	2022-03-15	4.73532	4.60066	4.74272	0.0350254	4.96494
Denmark	2022-04-15	4.76388	4.59127	4.76366	0.029381	4.98975
Denmark	2022-05-15	4.78415	4.59461	4.77379	0.0475081	5.00462
Denmark	2022-06-15	4.78999	4.59804	4.78052	0.0471104	5.02454
Denmark	2022-07-15	4.78415	4.58965	4.79441	0.00267721	5.0389
Denmark	2022-08-15	4.81137	4.58711	4.79529	0.0212773	5.07517
Denmark	2022-09-15	4.82671	4.5931	4.81314	0.0255087	5.05625
Denmark	2022-10-15	4.80484	4.59875	4.82104	-0.012447	5.02322
Denmark	2022-11-15	4.80156	4.60477	4.80428	-0.00184754	5.01396
Denmark	2022-12-15	4.82751	4.61274	4.79637	0.132637	5.02059
Estonia	2006-01-15	4.71591	4.5195	4.31189	-0.0873855	4.40964
Estonia	2006-02-15	4.72933	4.51656	4.31793	-0.0762736	4.41207
Estonia	2006-03-15	4.72491	4.51918	4.31671	-0.04728	4.41401
Estonia	2006-04-15	4.73383	4.52168	4.3246	-0.0441449	4.41739
Estonia	2006-05-15	4.73961	4.52602	4.32921	-0.0196737	4.41956
Estonia	2006-06-15	4.74206	4.52699	4.33559	-0.0327427	4.42437
Estonia	2006-07-15	4.75212	4.52721	4.34566	-0.0182627	4.42592
Estonia	2006-08-15	4.75135	4.52678	4.36146	-0.00264581	4.43403
Estonia	2006-09-15	4.75143	4.52721	4.35295	-0.0227065	4.43971
Estonia	2006-10-15	4.7497	4.52494	4.35037	-0.00184814	4.44547
Estonia	2006-11-15	4.75048	4.52461	4.36421	0.00913142	4.45167
Estonia	2006-12-15	4.75117	4.52667	4.36946	0.0356864	4.45667
Estonia	2007-01-15	4.74979	4.52548	4.38268	-0.0235993	4.47381
Estonia	2007-02-15	4.75393	4.5271	4.38145	0.000626425	4.48063
Estonia	2007-03-15	4.75944	4.53034	4.39708	0.03299	4.48436
Estonia	2007-04-15	4.76311	4.53131	4.40355	0.0589427	4.49937
Estonia	2007-05-15	4.77162	4.53023	4.41535	0.0708959	4.50247
Estonia	2007-06-15	4.77609	4.53012	4.42251	0.0785017	4.5038
Estonia	2007-07-15	4.77996	4.52991	4.4389	0.0760659	4.5091
Estonia	2007-08-15	4.77879	4.53088	4.44125	0.0808767	4.51557
Estonia	2007-09-15	4.77988	4.53271	4.45685	0.0894705	4.5258
Estonia	2007-10-15	4.78691	4.53324	4.47342	0.0891802	4.53271
Estonia	2007-11-15	4.79198	4.53785	4.49546	0.0798756	4.534
Estonia	2007-12-15	4.79942	4.53807	4.50935	0.0754009	4.54052
Estonia	2008-01-15	4.80476	4.53892	4.54333	0.0723145	4.55356
Estonia	2008-02-15	4.79901	4.53743	4.54492	0.101298	4.56153
Estonia	2008-03-15	4.80991	4.54669	4.55204	0.0593432	4.56247
Estonia	2008-04-15	4.81665	4.54892	4.56707	0.123237	4.57006
Estonia	2008-05-15	4.83175	4.54531	4.57291	0.0904999	4.57213
Estonia	2008-06-15	4.85935	4.545	4.58135	0.115521	4.57574
Estonia	2008-07-15	4.86461	4.54531	4.59059	0.121603	4.58446
Estonia	2008-08-15	4.85911	4.53636	4.59483	0.106282	4.58701
Estonia	2008-09-15	4.86244	4.53507	4.60284	0.115789	4.58721
Estonia	2008-10-15	4.8588	4.53077	4.61066	0.017066	4.59461
Estonia	2008-11-15	4.81308	4.53055	4.60876	-0.0236556	4.59431
Estonia	2008-12-15	4.78507	4.5564	4.60801	-0.084653	4.59168
Estonia	2009-01-15	4.75806	4.56383	4.59152	-0.10261	4.58487
Estonia	2009-02-15	4.76072	4.56954	4.58235	-0.115452	4.58139
Estonia	2009-03-15	4.74485	4.57708	4.56729	-0.161128	4.57337
Estonia	2009-04-15	4.75918	4.56996	4.55134	-0.215162	4.57048
Estonia	2009-05-15	4.75273	4.56861	4.55221	-0.196283	4.5657
Estonia	2009-06-15	4.77727	4.57512	4.55105	-0.180146	4.56351
Estonia	2009-07-15	4.78407	4.57378	4.56831	-0.158555	4.56851
Estonia	2009-08-15	4.78982	4.56882	4.56959	-0.14466	4.57079
Estonia	2009-09-15	4.79223	4.5713	4.56318	-0.180391	4.57223
Estonia	2009-10-15	4.77988	4.57337	4.56091	-0.166284	4.57285
Estonia	2009-11-15	4.80115	4.57306	4.55709	-0.140542	4.57368
Estonia	2009-12-15	4.79975	4.5713	4.55874	-0.150897	4.57358
Estonia	2010-01-15	4.81048	4.5607	4.56442	-0.0745319	4.5778
Estonia	2010-02-15	4.81705	4.54849	4.56512	-0.0844622	4.58282
Estonia	2010-03-15	4.82711	4.54116	4.58332	-0.0672817	4.58527
Estonia	2010-04-15	4.85164	4.53496	4.59006	-0.0512489	4.59391
Estonia	2010-05-15	4.87367	4.52483	4.59427	-0.0431996	4.60317
Estonia	2010-06-15	4.86746	4.51874	4.60378	-0.0209323	4.60186
Estonia	2010-07-15	4.86784	4.52591	4.60737	0.0284391	4.60637
Estonia	2010-08-15	4.86769	4.52374	4.60684	0.00576875	4.61562
Estonia	2010-09-15	4.87176	4.52429	4.61789	0.0249088	4.61907
Estonia	2010-10-15	4.8755	4.53732	4.62714	0.0696005	4.62232
Estonia	2010-11-15	4.89268	4.53464	4.63449	0.0568449	4.62634
Estonia	2010-12-15	4.91954	4.52407	4.64214	0.0475964	4.62585
Estonia	2011-01-15	4.9326	4.52027	4.63649	0.0985405	4.63152
Estonia	2011-02-15	4.94499	4.52309	4.64275	0.0757551	4.63201
Estonia	2011-03-15	4.95702	4.53023	4.64828	0.0991357	4.63599
Estonia	2011-04-15	4.96828	4.53721	4.65798	0.0824147	4.64497
Estonia	2011-05-15	4.98436	4.53378	4.65983	0.0780424	4.65005
Estonia	2011-06-15	4.96974	4.53646	4.66003	0.0869943	4.65482
Estonia	2011-07-15	4.97141	4.53324	4.66878	0.118061	4.6571
Estonia	2011-08-15	4.98354	4.53828	4.67436	0.0952156	4.65586
Estonia	2011-09-15	4.98176	4.53668	4.68157	0.0362507	4.65558
Estonia	2011-10-15	4.97259	4.53828	4.67897	0.0364542	4.65491
Estonia	2011-11-15	4.98586	4.53561	4.68314	0.0368774	4.65558
Estonia	2011-12-15	4.97217	4.52829	4.68497	0.00761861	4.65539
Estonia	2012-01-15	4.98381	4.5171	4.69557	0.0252799	4.66212
Estonia	2012-02-15	5.00428	4.51525	4.69689	0.0285997	4.66617
Estonia	2012-03-15	5.01615	4.51546	4.70553	-0.000698791	4.66777
Estonia	2012-04-15	5.0219	4.51514	4.70867	-0.00336033	4.67021
Estonia	2012-05-15	5.0221	4.51404	4.70864	0.000826103	4.66974
Estonia	2012-06-15	5.00669	4.51305	4.71104	0.00188221	4.66955
Estonia	2012-07-15	4.9966	4.50014	4.716	-0.00993386	4.67161
Estonia	2012-08-15	5.01297	4.49602	4.7247	0.0173877	4.67777
Estonia	2012-09-15	5.01642	4.50734	4.73028	0.0220852	4.67544
Estonia	2012-10-15	5.01443	4.50987	4.73395	-0.0387485	4.6746
Estonia	2012-11-15	5.0026	4.50767	4.73207	-0.0114072	4.67777
Estonia	2012-12-15	4.99863	4.51327	4.72967	0.0214165	4.67591
Estonia	2013-01-15	4.9943	4.51809	4.74317	0.0236124	4.70529
Estonia	2013-02-15	5.00085	4.52114	4.74776	-0.0169976	4.70809
Estonia	2013-03-15	5.00656	4.5136	4.7548	0.0140789	4.71662
Estonia	2013-04-15	4.99775	4.51689	4.75136	-0.0198499	4.71519
Estonia	2013-05-15	4.98798	4.51841	4.75443	0.0124337	4.70357
Estonia	2013-06-15	4.98737	4.52958	4.76414	0.00720815	4.72792
Estonia	2013-07-15	4.98169	4.52991	4.76192	0.029635	4.7061
Estonia	2013-08-15	4.98709	4.53603	4.76206	-0.000756522	4.71142
Estonia	2013-09-15	4.99227	4.53528	4.75387	-0.00557198	4.72313
Estonia	2013-10-15	4.97908	4.53924	4.74809	0.00106248	4.71582
Estonia	2013-11-15	5.01443	4.54106	4.74514	-0.0117746	4.71016
Estonia	2013-12-15	4.97549	4.54828	4.74342	-0.0839391	4.69966
Estonia	2014-01-15	4.97956	4.54828	4.74942	-0.00419485	4.70329
Estonia	2014-02-15	4.97383	4.5524	4.74471	-0.024011	4.69921
Estonia	2014-03-15	4.97418	4.55839	4.74215	-0.00966016	4.69061
Estonia	2014-04-15	4.97196	4.55808	4.73909	0.00651703	4.69162
Estonia	2014-05-15	4.97432	4.55388	4.74034	0.0184826	4.69875
Estonia	2014-06-15	4.9757	4.55008	4.73929	0.0115635	4.69665
Estonia	2014-07-15	4.97825	4.55061	4.73772	0.0430283	4.70257
Estonia	2014-08-15	4.97169	4.54923	4.73296	0.0188056	4.70112
Estonia	2014-09-15	4.9768	4.54446	4.72896	0.0180612	4.70339
Estonia	2014-10-15	4.96585	4.54531	4.7303	0.00847893	4.69455
Estonia	2014-11-15	4.95611	4.55124	4.71992	0.0226132	4.6873
Estonia	2014-12-15	4.93728	4.56633	4.72118	0.00724949	4.68315
Estonia	2015-01-15	4.91947	4.55892	4.71505	-0.00927617	4.68083
Estonia	2015-02-15	4.92406	4.55082	4.7153	0.00613865	4.6787
Estonia	2015-03-15	4.94043	4.53195	4.71839	0.00164135	4.68426
Estonia	2015-04-15	4.95188	4.52125	4.72453	0.0060354	4.67861
Estonia	2015-05-15	4.95955	4.52807	4.72605	0.00546872	4.67749
Estonia	2015-06-15	4.95188	4.53711	4.72278	0.0038877	4.67963
Estonia	2015-07-15	4.94606	4.53657	4.7163	-0.00267476	4.67143
Estonia	2015-08-15	4.93339	4.55493	4.71199	-0.000394294	4.67749
Estonia	2015-09-15	4.91427	4.55986	4.703	-0.00905763	4.67498
Estonia	2015-10-15	4.91324	4.55535	4.70603	-0.0019794	4.67283
Estonia	2015-11-15	4.91096	4.54436	4.70339	-0.038939	4.66983
Estonia	2015-12-15	4.90631	4.55577	4.6908	-0.0751671	4.65994
Estonia	2016-01-15	4.89238	4.56684	4.69114	-0.00800913	4.67944
Estonia	2016-02-15	4.88068	4.57316	4.69509	-0.019134	4.65662
Estonia	2016-03-15	4.8893	4.56268	4.70454	-0.0578889	4.66419
Estonia	2016-04-15	4.89896	4.56258	4.70072	-0.00330677	4.66146
Estonia	2016-05-15	4.90742	4.56487	4.69947	-0.0355043	4.65956
Estonia	2016-06-15	4.9194	4.5632	4.70404	-0.0442217	4.66514
Estonia	2016-07-15	4.91148	4.56216	4.70396	0.00789523	4.66165
Estonia	2016-08-15	4.90505	4.56362	4.70663	-0.01136	4.6641
Estonia	2016-09-15	4.91126	4.56456	4.71102	0.0237115	4.66561
Estonia	2016-10-15	4.92188	4.56195	4.7025	0.0252963	4.67796
Estonia	2016-11-15	4.92275	4.56383	4.70797	0.0295485	4.68435
Estonia	2016-12-15	4.93555	4.55692	4.71608	-0.00269339	4.68426
Estonia	2017-01-15	4.94826	4.55472	4.72568	-0.0232244	4.69437
Estonia	2017-02-15	4.95674	4.5504	4.74188	-0.00650164	4.69465
Estonia	2017-03-15	4.95053	4.55209	4.7433	0.0106926	4.69446
Estonia	2017-04-15	4.95576	4.54987	4.74263	0.0265108	4.69766
Estonia	2017-05-15	4.94755	4.56007	4.74563	0.00461055	4.70039
Estonia	2017-06-15	4.9477	4.56487	4.743	0.00102989	4.69766
Estonia	2017-07-15	4.94385	4.57223	4.75692	-0.021304	4.70175
Estonia	2017-08-15	4.94371	4.57759	4.76244	-0.0382859	4.70989
Estonia	2017-09-15	4.94982	4.57605	4.76177	-0.0109143	4.70998
Estonia	2017-10-15	4.95498	4.57512	4.75732	7.01612e-05	4.71438
Estonia	2017-11-15	4.96214	4.578	4.76899	-0.0221553	4.71707
Estonia	2017-12-15	4.96194	4.57996	4.764	-0.00568088	4.71097
Estonia	2018-01-15	4.9662	4.58047	4.77395	0.00859362	4.72907
Estonia	2018-02-15	4.96682	4.58303	4.78244	-0.0345158	4.721
Estonia	2018-03-15	4.96912	4.58527	4.78104	-0.00172703	4.72322
Estonia	2018-04-15	4.97293	4.58965	4.78427	0.0131662	4.71832
Estonia	2018-05-15	4.98031	4.58517	4.78863	0.00851406	4.71957
Estonia	2018-06-15	4.98996	4.58446	4.80189	-0.0166281	4.72615
Estonia	2018-07-15	4.98941	4.58985	4.80333	-0.0158142	4.73348
Estonia	2018-08-15	4.99036	4.59482	4.80871	-0.0149717	4.74345
Estonia	2018-09-15	4.99444	4.59986	4.80875	-0.0149643	4.73891
Estonia	2018-10-15	4.99667	4.5937	4.81867	-0.0175567	4.74188
Estonia	2018-11-15	4.99322	4.59067	4.81222	0.0165989	4.73268
Estonia	2018-12-15	4.97694	4.59168	4.81021	0.0192971	4.7265
Estonia	2019-01-15	4.97314	4.58914	4.80611	0.102584	4.73224
Estonia	2019-02-15	4.98093	4.58721	4.79938	0.0597193	4.72712
Estonia	2019-03-15	4.9834	4.58497	4.80597	0.0745719	4.72712
Estonia	2019-04-15	4.98818	4.58333	4.82513	0.0646156	4.73392
Estonia	2019-05-15	4.99138	4.58772	4.82858	0.0724202	4.73022
Estonia	2019-06-15	4.98818	4.58823	4.8282	0.00328651	4.73092
Estonia	2019-07-15	4.98614	4.58405	4.82437	-0.0240589	4.73163
Estonia	2019-08-15	4.98415	4.59087	4.83496	0.0105256	4.73013
Estonia	2019-09-15	4.98614	4.58701	4.83256	-0.00603827	4.72871
Estonia	2019-10-15	4.98333	4.58741	4.83325	-0.015829	4.72429
Estonia	2019-11-15	4.98285	4.58395	4.82969	0.00426099	4.72375
Estonia	2019-12-15	4.98511	4.58262	4.8214	-0.0163782	4.71483
Estonia	2020-01-15	4.99043	4.58006	4.81775	-0.0114722	4.70791
Estonia	2020-02-15	4.98429	4.57965	4.82148	0.0698849	4.70066
Estonia	2020-03-15	4.94706	4.60467	4.80955	-0.0152332	4.69181
Estonia	2020-04-15	4.90602	4.60397	4.79754	-0.114451	4.68924
Estonia	2020-05-15	4.89448	4.60066	4.7847	-0.121959	4.69015
Estonia	2020-06-15	4.9175	4.60237	4.79285	-0.0414778	4.70719
Estonia	2020-07-15	4.92341	4.60727	4.79003	-0.030417	4.69748
Estonia	2020-08-15	4.92675	4.61562	4.8048	-0.0314494	4.70818
Estonia	2020-09-15	4.92682	4.61779	4.8006	-0.0129786	4.70447
Estonia	2020-10-15	4.92202	4.61858	4.794	0.00674706	4.70465
Estonia	2020-11-15	4.92151	4.61403	4.79994	-0.00168843	4.71483
Estonia	2020-12-15	4.92906	4.61641	4.7958	-0.00515053	4.7218
Estonia	2021-01-15	4.94585	4.61443	4.80938	-0.00525169	4.73022
Estonia	2021-02-15	4.96557	4.61125	4.8199	-0.00612314	4.74066
Estonia	2021-03-15	4.981	4.61095	4.81293	-0.0177241	4.73891
Estonia	2021-04-15	4.99586	4.61363	4.81048	0.0272132	4.75505
Estonia	2021-05-15	5.00676	4.61363	4.82596	0.0145442	4.77119
Estonia	2021-06-15	5.03324	4.60966	4.84009	0.0386604	4.79719
Estonia	2021-07-15	5.05586	4.60906	4.85596	0.0263738	4.83596
Estonia	2021-08-15	5.0679	4.60757	4.87031	-0.000477648	4.8525
Estonia	2021-09-15	5.09074	4.60617	4.89254	0.0478468	4.87992
Estonia	2021-10-15	5.12289	4.60036	4.88883	0.0154851	4.8787
Estonia	2021-11-15	5.14301	4.59905	4.91942	0.0455311	4.89005
Estonia	2021-12-15	5.1602	4.60096	4.97108	0.0580837	4.94214
Estonia	2022-01-15	5.17224	4.60176	4.96768	0.00495437	4.96627
Estonia	2022-02-15	5.18945	4.60517	4.98502	-0.00182517	4.97383
Estonia	2022-03-15	5.22149	4.61868	5.01867	0.0479565	5.00374
Estonia	2022-04-15	5.24587	4.59431	5.07468	0.0579174	5.03135
Estonia	2022-05-15	5.27023	4.58384	5.10311	0.0533713	5.06177
Estonia	2022-06-15	5.29351	4.58006	5.13973	0.0286029	5.08494
Estonia	2022-07-15	5.30837	4.57358	5.16855	-0.0481848	5.08871
Estonia	2022-08-15	5.32286	4.57327	5.21333	0.00114723	5.10169
Estonia	2022-09-15	5.31261	4.57554	5.21088	-0.0356936	5.08895
Estonia	2022-10-15	5.31345	4.58108	5.18737	-0.0454774	5.08982
Estonia	2022-11-15	5.30871	4.58701	5.20253	-0.0841132	5.09222
Estonia	2022-12-15	5.29712	4.59885	5.19578	-0.0635897	5.09565
Finland	2006-01-15	4.55808	4.52515	4.62112	-0.000194318	4.50645
Finland	2006-02-15	4.55913	4.51983	4.62799	-0.0196984	4.51086
Finland	2006-03-15	4.56643	4.52331	4.62913	-0.036989	4.51634
Finland	2006-04-15	4.58088	4.52807	4.63342	-0.0232957	4.52504
Finland	2006-05-15	4.58292	4.53764	4.6338	-0.0441195	4.52613
Finland	2006-06-15	4.58088	4.5386	4.6351	0.00522072	4.52829
Finland	2006-07-15	4.59107	4.53914	4.6328	-0.00485579	4.53796
Finland	2006-08-15	4.59613	4.54021	4.63716	-0.0321174	4.53796
Finland	2006-09-15	4.58802	4.53946	4.63663	-0.0303808	4.53045
Finland	2006-10-15	4.59208	4.53614	4.64209	-0.0372416	4.53582
Finland	2006-11-15	4.59208	4.53839	4.64495	-0.0284811	4.53689
Finland	2006-12-15	4.59512	4.54361	4.64492	-0.0500232	4.53045
Finland	2007-01-15	4.57883	4.53988	4.64229	0.00164563	4.52396
Finland	2007-02-15	4.58599	4.5417	4.647	0.0128394	4.52721
Finland	2007-03-15	4.59714	4.54616	4.65406	0.0232442	4.5326
Finland	2007-04-15	4.61413	4.54997	4.65775	-0.00341885	4.5486
Finland	2007-05-15	4.62104	4.54892	4.65432	-0.00255323	4.55598
Finland	2007-06-15	4.61907	4.54712	4.6552	0.0396564	4.55598
Finland	2007-07-15	4.61016	4.54934	4.656	0.0287546	4.55598
Finland	2007-08-15	4.58802	4.54966	4.65514	0.0146245	4.55493
Finland	2007-09-15	4.58802	4.55356	4.65784	0.0262598	4.55808
Finland	2007-10-15	4.59208	4.55651	4.66073	0.0200088	4.56435
Finland	2007-11-15	4.60517	4.5656	4.66191	0.082499	4.56539
Finland	2007-12-15	4.60116	4.5657	4.65691	0.0322136	4.56017
Finland	2008-01-15	4.60617	4.56736	4.6749	0.0870575	4.57471
Finland	2008-02-15	4.61413	4.5657	4.67407	0.0656689	4.5819
Finland	2008-03-15	4.62399	4.58047	4.68259	0.0553519	4.58497
Finland	2008-04-15	4.63376	4.58507	4.68014	0.091669	4.59208
Finland	2008-05-15	4.65396	4.58118	4.68641	0.089268	4.60016
Finland	2008-06-15	4.66438	4.58078	4.68871	0.0661895	4.60817
Finland	2008-07-15	4.66721	4.58292	4.68793	0.0961494	4.61115
Finland	2008-08-15	4.6625	4.56934	4.69604	0.0652659	4.60617
Finland	2008-09-15	4.6606	4.56476	4.70131	0.0957998	4.61215
Finland	2008-10-15	4.63667	4.5544	4.70222	0.0893309	4.60217
Finland	2008-11-15	4.60517	4.5504	4.69874	0.0571581	4.5778
Finland	2008-12-15	4.56539	4.58067	4.69679	-0.0751454	4.55177
Finland	2009-01-15	4.55808	4.58435	4.69189	-0.112558	4.53689
Finland	2009-02-15	4.55177	4.58446	4.68692	-0.0657147	4.53475
Finland	2009-03-15	4.54648	4.59562	4.68202	-0.0796293	4.52179
Finland	2009-04-15	4.5401	4.58823	4.67982	-0.106117	4.51961
Finland	2009-05-15	4.53045	4.58843	4.67699	-0.120362	4.51634
Finland	2009-06-15	4.53796	4.59663	4.67995	-0.0891606	4.5207
Finland	2009-07-15	4.5326	4.59684	4.67332	-0.0746544	4.50976
Finland	2009-08-15	4.5486	4.5937	4.67523	-0.0664561	4.51634
Finland	2009-09-15	4.53582	4.59784	4.67637	-0.0803436	4.51415
Finland	2009-10-15	4.54329	4.60026	4.66557	-0.0647362	4.51415
Finland	2009-11-15	4.54223	4.60026	4.66805	-0.0643304	4.5207
Finland	2009-12-15	4.54542	4.59613	4.66849	-0.0435933	4.52504
Finland	2010-01-15	4.55598	4.58292	4.66967	-0.046646	4.53582
Finland	2010-02-15	4.56435	4.56716	4.66921	-0.0499845	4.54542
Finland	2010-03-15	4.57883	4.55934	4.67322	-0.0359923	4.5486
Finland	2010-04-15	4.60116	4.55093	4.67677	-0.0436534	4.55388
Finland	2010-05-15	4.60016	4.53357	4.67435	-0.008168	4.56643
Finland	2010-06-15	4.61016	4.52374	4.67765	0.0706324	4.57265
Finland	2010-07-15	4.60317	4.53518	4.67072	-0.0268976	4.57471
Finland	2010-08-15	4.60617	4.53357	4.67588	0.00672645	4.58088
Finland	2010-09-15	4.61314	4.53496	4.68065	0.0163602	4.58701
Finland	2010-10-15	4.60916	4.55377	4.68663	0.0221765	4.59006
Finland	2010-11-15	4.62006	4.54871	4.69089	0.0224131	4.58904
Finland	2010-12-15	4.64439	4.53432	4.6963	0.0335776	4.60517
Finland	2011-01-15	4.65681	4.53228	4.6997	0.0482032	4.61016
Finland	2011-02-15	4.67096	4.53678	4.70281	0.0257661	4.61907
Finland	2011-03-15	4.68491	4.5451	4.70583	0.0177206	4.63084
Finland	2011-04-15	4.6941	4.55367	4.70478	0.0271692	4.62986
Finland	2011-05-15	4.67842	4.54976	4.70566	0.0356808	4.63084
Finland	2011-06-15	4.67563	4.5524	4.71166	0.00843914	4.62791
Finland	2011-07-15	4.68491	4.54786	4.70989	-0.0157013	4.63181
Finland	2011-08-15	4.67656	4.55198	4.71542	0.0084111	4.63084
Finland	2011-09-15	4.68583	4.54712	4.71892	0.00990441	4.62889
Finland	2011-10-15	4.6812	4.54892	4.72256	0.00773995	4.62301
Finland	2011-11-15	4.68859	4.54563	4.72479	0.0334072	4.62301
Finland	2011-12-15	4.68951	4.53646	4.72174	0.0496176	4.61907
Finland	2012-01-15	4.70411	4.52374	4.73328	0.00550265	4.62889
Finland	2012-02-15	4.71492	4.52461	4.7364	0.00744819	4.6415
Finland	2012-03-15	4.71939	4.52591	4.73629	0.0132332	4.64439
Finland	2012-04-15	4.71492	4.52515	4.74033	0.0218674	4.64343
Finland	2012-05-15	4.70863	4.52179	4.7435	0.0157022	4.64054
Finland	2012-06-15	4.68675	4.51896	4.74634	0.0291419	4.63376
Finland	2012-07-15	4.7032	4.50502	4.74511	0.0222465	4.63473
Finland	2012-08-15	4.72384	4.50214	4.74556	0.00401504	4.64535
Finland	2012-09-15	4.7185	4.51536	4.74707	0.00749827	4.64535
Finland	2012-10-15	4.70773	4.51885	4.74856	0.000565763	4.64054
Finland	2012-11-15	4.7023	4.51579	4.74478	-0.00638332	4.63667
Finland	2012-12-15	4.69592	4.5232	4.74483	0.00111659	4.63473
Finland	2013-01-15	4.70048	4.52883	4.74501	0.00383104	4.6357
Finland	2013-02-15	4.70592	4.5326	4.74814	-0.000161001	4.6415
Finland	2013-03-15	4.7023	4.52287	4.75198	0.0169232	4.64439
Finland	2013-04-15	4.68767	4.52624	4.7547	-0.0199739	4.6386
Finland	2013-05-15	4.68675	4.52818	4.75522	-0.00740713	4.63667
Finland	2013-06-15	4.68213	4.54031	4.75359	0.00406115	4.6357
Finland	2013-07-15	4.68491	4.54042	4.75442	-0.000982662	4.63473
Finland	2013-08-15	4.68491	4.54818	4.74948	0.0161643	4.63667
Finland	2013-09-15	4.68398	4.54744	4.75104	-0.0093719	4.63473
Finland	2013-10-15	4.67189	4.55251	4.75422	8.25517e-05	4.63084
Finland	2013-11-15	4.66908	4.55388	4.75314	0.0132747	4.62791
Finland	2013-12-15	4.67002	4.56247	4.75912	-0.0337086	4.62693
Finland	2014-01-15	4.67002	4.56195	4.76093	-0.00828684	4.62693
Finland	2014-02-15	4.66908	4.56518	4.75972	-0.00107463	4.62889
Finland	2014-03-15	4.66344	4.5711	4.75883	-0.00677044	4.62301
Finland	2014-04-15	4.66721	4.57079	4.75874	0.0100491	4.62399
Finland	2014-05-15	4.67563	4.56633	4.75447	0.00418937	4.62595
Finland	2014-06-15	4.6812	4.56226	4.75581	-0.0157538	4.62889
Finland	2014-07-15	4.67749	4.56184	4.7551	0.000901254	4.62986
Finland	2014-08-15	4.67283	4.55871	4.75689	0.0074122	4.62889
Finland	2014-09-15	4.67002	4.55177	4.76428	-0.0119145	4.63084
Finland	2014-10-15	4.65871	4.55093	4.7599	0.00134573	4.62791
Finland	2014-11-15	4.64535	4.55461	4.75977	-0.00640513	4.62301
Finland	2014-12-15	4.6171	4.56591	4.75596	-0.0264845	4.60817
Finland	2015-01-15	4.59714	4.55166	4.75	-0.0388782	4.60016
Finland	2015-02-15	4.61611	4.54319	4.74596	-0.0238851	4.61115
Finland	2015-03-15	4.62203	4.52363	4.74668	-0.00431558	4.61611
Finland	2015-04-15	4.63181	4.51525	4.74232	-0.0109334	4.62006
Finland	2015-05-15	4.63376	4.52439	4.73997	-0.0187502	4.61809
Finland	2015-06-15	4.62399	4.53238	4.73998	-0.000810165	4.61314
Finland	2015-07-15	4.6171	4.53045	4.7368	-0.0228844	4.61512
Finland	2015-08-15	4.5931	4.5486	4.73971	-0.0171699	4.60417
Finland	2015-09-15	4.59006	4.55472	4.74006	-0.00275656	4.59613
Finland	2015-10-15	4.58802	4.5504	4.74201	-0.021234	4.59411
Finland	2015-11-15	4.58497	4.53603	4.74103	-0.0350857	4.59208
Finland	2015-12-15	4.56226	4.54733	4.73815	-0.00115455	4.58088
Finland	2016-01-15	4.5486	4.55734	4.73709	-0.0219313	4.5819
Finland	2016-02-15	4.5401	4.56497	4.73317	-0.00434921	4.56643
Finland	2016-03-15	4.55282	4.55566	4.73509	-0.0283269	4.57265
Finland	2016-04-15	4.55388	4.55672	4.738	0.0189712	4.57265
Finland	2016-05-15	4.56643	4.55892	4.73629	0.00411562	4.57677
Finland	2016-06-15	4.57471	4.55672	4.73559	0.0140311	4.57883
Finland	2016-07-15	4.57265	4.55535	4.73493	0.0237347	4.57471
Finland	2016-08-15	4.57058	4.55787	4.735	-0.00645943	4.57883
Finland	2016-09-15	4.57677	4.55923	4.73499	0.00904695	4.58292
Finland	2016-10-15	4.5931	4.55713	4.73647	0.0139075	4.59208
Finland	2016-11-15	4.59714	4.55745	4.73827	0.00460999	4.59512
Finland	2016-12-15	4.62006	4.54987	4.74074	-0.0114376	4.60317
Finland	2017-01-15	4.63084	4.54871	4.73342	0.0160536	4.61016
Finland	2017-02-15	4.64727	4.54415	4.73643	0.000230618	4.61512
Finland	2017-03-15	4.64535	4.54627	4.73348	-0.0100372	4.61314
Finland	2017-04-15	4.64823	4.54446	4.73405	-0.00610159	4.61512
Finland	2017-05-15	4.63473	4.55692	4.73161	0.00437087	4.61115
Finland	2017-06-15	4.62791	4.56226	4.73223	0.00453017	4.60617
Finland	2017-07-15	4.63084	4.57016	4.72715	0.0139492	4.61016
Finland	2017-08-15	4.63181	4.57677	4.72939	-0.00243452	4.61115
Finland	2017-09-15	4.64054	4.57584	4.73094	-0.0114295	4.61413
Finland	2017-10-15	4.64535	4.57512	4.72865	0.00103958	4.61809
Finland	2017-11-15	4.65681	4.578	4.7337	0.0133651	4.62497
Finland	2017-12-15	4.6606	4.58037	4.73077	0.0210665	4.62693
Finland	2018-01-15	4.66908	4.58221	4.73005	0.0216082	4.63376
Finland	2018-02-15	4.66627	4.58558	4.72862	0.0186463	4.63667
Finland	2018-03-15	4.67002	4.58802	4.73089	0.0344946	4.64343
Finland	2018-04-15	4.68213	4.59148	4.73148	-0.0162095	4.64727
Finland	2018-05-15	4.7032	4.58538	4.73103	0.0193191	4.65966
Finland	2018-06-15	4.70592	4.58446	4.73319	0.011394	4.66627
Finland	2018-07-15	4.70773	4.59067	4.73032	-0.00373266	4.67002
Finland	2018-08-15	4.70592	4.59522	4.73023	-0.00154938	4.67096
Finland	2018-09-15	4.71223	4.60136	4.73151	0.0221853	4.67189
Finland	2018-10-15	4.71223	4.59472	4.73353	0.00487294	4.6747
Finland	2018-11-15	4.69043	4.59036	4.73604	0.00281786	4.67189
Finland	2018-12-15	4.67563	4.59127	4.73376	0.0160598	4.66438
Finland	2019-01-15	4.67935	4.58823	4.73125	0.0212934	4.66532
Finland	2019-02-15	4.68583	4.58609	4.73267	0.00262443	4.66627
Finland	2019-03-15	4.68767	4.58405	4.73132	0.00183836	4.66627
Finland	2019-04-15	4.69684	4.58252	4.7362	0.0311995	4.66721
Finland	2019-05-15	4.69592	4.58772	4.73211	0.00498433	4.66814
Finland	2019-06-15	4.68028	4.58884	4.73323	0.0247636	4.65681
Finland	2019-07-15	4.68767	4.58405	4.7264	0.0321079	4.6625
Finland	2019-08-15	4.67842	4.59087	4.73266	0.0211773	4.6606
Finland	2019-09-15	4.68583	4.58629	4.73209	0.0216426	4.66627
Finland	2019-10-15	4.67935	4.58721	4.73044	0.0115614	4.66532
Finland	2019-11-15	4.68583	4.58364	4.72998	0.00852181	4.66344
Finland	2019-12-15	4.68859	4.58252	4.73245	-0.00167437	4.65681
Finland	2020-01-15	4.6812	4.58016	4.72722	-0.011093	4.64919
Finland	2020-02-15	4.66721	4.57862	4.72893	-0.0178832	4.6386
Finland	2020-03-15	4.61512	4.60377	4.72502	0.0174032	4.60817
Finland	2020-04-15	4.5819	4.60227	4.71855	-0.0216725	4.59411
Finland	2020-05-15	4.59714	4.59925	4.71847	-0.049154	4.59411
Finland	2020-06-15	4.61215	4.60297	4.71882	-0.0452073	4.61215
Finland	2020-07-15	4.6171	4.60807	4.72613	-0.0284718	4.61115
Finland	2020-08-15	4.6171	4.61779	4.72564	-0.0175627	4.61907
Finland	2020-09-15	4.61016	4.61878	4.72601	-0.0415685	4.61215
Finland	2020-10-15	4.61115	4.61848	4.72569	-0.0207388	4.61016
Finland	2020-11-15	4.61115	4.61344	4.7275	-0.013928	4.6171
Finland	2020-12-15	4.62693	4.61739	4.7292	-0.0427435	4.62693
Finland	2021-01-15	4.64727	4.61472	4.73131	-0.0205422	4.6415
Finland	2021-02-15	4.67656	4.61145	4.73167	-0.00431439	4.65871
Finland	2021-03-15	4.68951	4.61056	4.73212	-0.0159125	4.67283
Finland	2021-04-15	4.69501	4.61344	4.73586	-0.0223043	4.67749
Finland	2021-05-15	4.71133	4.61453	4.73457	-0.000290748	4.70048
Finland	2021-06-15	4.73092	4.61056	4.73133	-0.0245875	4.71582
Finland	2021-07-15	4.75789	4.60906	4.73419	-0.00718685	4.74927
Finland	2021-08-15	4.76303	4.60757	4.73605	0.00109919	4.76388
Finland	2021-09-15	4.78164	4.60637	4.7399	-0.00207212	4.78666
Finland	2021-10-15	4.81462	4.60036	4.74684	0.00944545	4.79827
Finland	2021-11-15	4.83628	4.59784	4.75238	0.0224235	4.80811
Finland	2021-12-15	4.85359	4.60006	4.746	0.034315	4.83628
Finland	2022-01-15	4.8729	4.60046	4.76285	0.0124839	4.8489
Finland	2022-02-15	4.8911	4.60377	4.76295	0.0159777	4.85671
Finland	2022-03-15	4.94521	4.61006	4.7708	-0.00354953	4.90082
Finland	2022-04-15	4.96703	4.59026	4.76945	0.0278636	4.92508
Finland	2022-05-15	5.0093	4.58374	4.78702	0.0212339	4.96842
Finland	2022-06-15	5.02978	4.58231	4.79414	0.0304204	4.99721
Finland	2022-07-15	5.0389	4.57399	4.79495	-0.00137126	4.99315
Finland	2022-08-15	5.04921	4.57265	4.79076	0.00127598	4.99451
Finland	2022-09-15	5.02848	4.57574	4.79757	0.0156353	4.99179
Finland	2022-10-15	5.00663	4.5818	4.80762	-0.00953472	4.98839
Finland	2022-11-15	5.00596	4.58945	4.833	-0.0248266	4.97949
Finland	2022-12-15	5.00059	4.60126	4.83197	0.00583201	4.97189
France	2006-01-15	4.63861	4.57161	4.65072	-0.0309698	4.49424
France	2006-02-15	4.63957	4.56716	4.65321	-0.0362399	4.49424
France	2006-03-15	4.64343	4.57058	4.65409	-0.0165987	4.50092
France	2006-04-15	4.65776	4.57564	4.65477	-0.0197998	4.50866
France	2006-05-15	4.65301	4.58374	4.65911	-0.00241709	4.51086
France	2006-06-15	4.65491	4.58599	4.65896	-0.00286919	4.51305
France	2006-07-15	4.66532	4.5865	4.65854	-0.014844	4.5207
France	2006-08-15	4.66721	4.5866	4.66178	-0.0204136	4.52396
France	2006-09-15	4.65205	4.58538	4.65849	-0.00316416	4.51743
France	2006-10-15	4.64823	4.58241	4.65479	-0.00992875	4.51634
France	2006-11-15	4.64919	4.58538	4.65651	-0.0138941	4.51525
France	2006-12-15	4.64919	4.59026	4.65719	0.00478178	4.51305
France	2007-01-15	4.63764	4.5864	4.65432	-0.0051534	4.51415
France	2007-02-15	4.64247	4.58782	4.65185	0.00605554	4.51961
France	2007-03-15	4.64919	4.59127	4.65381	0.0157049	4.52396
France	2007-04-15	4.65491	4.59482	4.65634	0.00122087	4.52829
France	2007-05-15	4.65871	4.59401	4.65759	0.0272371	4.53045
France	2007-06-15	4.66627	4.59168	4.65888	0.0259339	4.53045
France	2007-07-15	4.67189	4.59451	4.65695	0.0299849	4.53582
France	2007-08-15	4.67096	4.59391	4.66188	0.0387549	4.53689
France	2007-09-15	4.68028	4.59815	4.66256	0.0183024	4.54223
France	2007-10-15	4.68951	4.60186	4.66402	0.0438603	4.54648
France	2007-11-15	4.69684	4.60886	4.6698	0.029622	4.55282
France	2007-12-15	4.69318	4.60827	4.67305	0.034674	4.55808
France	2008-01-15	4.69775	4.60996	4.67293	0.047153	4.56435
France	2008-02-15	4.70502	4.60866	4.66827	0.0598694	4.56851
France	2008-03-15	4.71043	4.62193	4.67484	0.0526747	4.57368
France	2008-04-15	4.72295	4.62683	4.6759	0.0771908	4.5819
France	2008-05-15	4.74754	4.62321	4.67937	0.0334437	4.59411
France	2008-06-15	4.76303	4.62203	4.6824	0.0347321	4.60016
France	2008-07-15	4.76814	4.6233	4.67968	0.0465471	4.60617
France	2008-08-15	4.75445	4.61095	4.67816	0.0373481	4.60217
France	2008-09-15	4.74145	4.60397	4.67769	0.0370473	4.59714
France	2008-10-15	4.70411	4.59117	4.67823	0.0229743	4.59208
France	2008-11-15	4.67563	4.58609	4.67415	-0.0242898	4.57574
France	2008-12-15	4.63764	4.60727	4.67104	-0.0342455	4.56643
France	2009-01-15	4.62693	4.60637	4.66847	-0.0676046	4.54223
France	2009-02-15	4.62399	4.60166	4.66971	-0.0780004	4.53689
France	2009-03-15	4.62399	4.61165	4.66936	-0.0929973	4.53475
France	2009-04-15	4.61314	4.60797	4.66884	-0.0900061	4.52613
France	2009-05-15	4.61611	4.61125	4.67007	-0.0749687	4.52287
France	2009-06-15	4.62497	4.6169	4.67138	-0.059498	4.52613
France	2009-07-15	4.61907	4.61651	4.66843	-0.0606414	4.52721
France	2009-08-15	4.62889	4.61749	4.67391	-0.0422861	4.52937
France	2009-09-15	4.62497	4.62281	4.67119	-0.0350226	4.52829
France	2009-10-15	4.62889	4.62664	4.67244	-0.0399142	4.53475
France	2009-11-15	4.63473	4.62693	4.67393	-0.0288319	4.53689
France	2009-12-15	4.6357	4.62154	4.67504	-0.0309933	4.53689
France	2010-01-15	4.64919	4.61165	4.67513	-0.0197242	4.54223
France	2010-02-15	4.65681	4.59955	4.67941	-0.0253963	4.54329
France	2010-03-15	4.66908	4.59542	4.68104	-0.00518045	4.54648
France	2010-04-15	4.68859	4.58884	4.68192	-0.00871182	4.55177
France	2010-05-15	4.69043	4.57254	4.68223	-0.000623465	4.55282
France	2010-06-15	4.69957	4.56299	4.68296	-0.00446148	4.55493
France	2010-07-15	4.69866	4.57316	4.6816	0.00263529	4.55808
France	2010-08-15	4.70139	4.57234	4.68155	-0.00909637	4.55913
France	2010-09-15	4.7032	4.57399	4.68093	0.00373887	4.56435
France	2010-10-15	4.70139	4.59026	4.68052	0.00152724	4.56954
France	2010-11-15	4.70953	4.58456	4.68089	0.014293	4.57368
France	2010-12-15	4.72916	4.5744	4.6842	0.0264684	4.57883
France	2011-01-15	4.74057	4.57481	4.68197	0.0380903	4.58701
France	2011-02-15	4.75273	4.58129	4.68254	0.0410486	4.59411
France	2011-03-15	4.76388	4.58904	4.68922	0.0281011	4.60116
France	2011-04-15	4.77491	4.59684	4.69143	0.0106663	4.61115
France	2011-05-15	4.76814	4.5931	4.69027	0.042572	4.60916
France	2011-06-15	4.76559	4.59381	4.69229	0.0147969	4.60817
France	2011-07-15	4.7766	4.58935	4.68668	0.0251474	4.61413
France	2011-08-15	4.77238	4.59077	4.69239	0.0168444	4.61413
France	2011-09-15	4.7808	4.58487	4.69129	0.00952657	4.61611
France	2011-10-15	4.77828	4.5864	4.69358	0.0115373	4.62104
France	2011-11-15	4.78248	4.58374	4.69867	0.031376	4.62497
France	2011-12-15	4.7808	4.57543	4.70286	0.0114794	4.62301
France	2012-01-15	4.79082	4.56518	4.69929	0.0079193	4.62791
France	2012-02-15	4.79991	4.5684	4.69972	0.0172493	4.63279
France	2012-03-15	4.80893	4.56985	4.70622	0.00560068	4.63667
France	2012-04-15	4.80566	4.56871	4.70604	0.00941309	4.63764
France	2012-05-15	4.79414	4.56216	4.70533	-0.00336272	4.63181
France	2012-06-15	4.77996	4.5586	4.70783	-0.0117142	4.62595
France	2012-07-15	4.79331	4.54945	4.70211	-0.0042041	4.63181
France	2012-08-15	4.80893	4.55008	4.70832	0.0178305	4.6415
France	2012-09-15	4.80156	4.5607	4.70347	-0.00417271	4.64439
France	2012-10-15	4.79496	4.56331	4.70485	-0.0183649	4.64919
France	2012-11-15	4.79414	4.56017	4.70342	-0.018479	4.64727
France	2012-12-15	4.78582	4.56768	4.70551	-0.00883789	4.64247
France	2013-01-15	4.78666	4.5743	4.70185	-0.00996735	4.64919
France	2013-02-15	4.79082	4.57934	4.69885	-0.000205148	4.65396
France	2013-03-15	4.78582	4.5711	4.70677	0.00268001	4.65491
France	2013-04-15	4.77153	4.57213	4.70383	0.0178605	4.6415
France	2013-05-15	4.77153	4.57275	4.70342	0.0152622	4.62986
France	2013-06-15	4.76644	4.58108	4.70588	0.00356183	4.62693
France	2013-07-15	4.77238	4.58088	4.70231	-0.00364211	4.63473
France	2013-08-15	4.77407	4.58721	4.70672	-0.0110371	4.63473
France	2013-09-15	4.77238	4.58731	4.70394	-0.00365606	4.63764
France	2013-10-15	4.77153	4.59168	4.70118	-0.00462096	4.6357
France	2013-11-15	4.76644	4.59067	4.70164	0.01323	4.64247
France	2013-12-15	4.76899	4.59754	4.70428	0.00101849	4.64439
France	2014-01-15	4.76729	4.59744	4.69916	-0.0137223	4.63957
France	2014-02-15	4.72739	4.59885	4.70372	0.000258584	4.63764
France	2014-03-15	4.72117	4.60427	4.70488	-0.00483143	4.6357
France	2014-04-15	4.72117	4.60277	4.70245	-0.00240393	4.62889
France	2014-05-15	4.72117	4.59925	4.7025	-0.021715	4.62399
France	2014-06-15	4.72473	4.59512	4.70083	-0.00225446	4.62497
France	2014-07-15	4.7185	4.59259	4.69804	0.00761971	4.62203
France	2014-08-15	4.71492	4.58884	4.70239	-0.0107352	4.61809
France	2014-09-15	4.71582	4.58047	4.69743	-0.00259857	4.62399
France	2014-10-15	4.70773	4.57687	4.69736	-0.0187866	4.62497
France	2014-11-15	4.69957	4.57584	4.6968	-0.0275127	4.62497
France	2014-12-15	4.67935	4.578	4.6974	0.00166539	4.61512
France	2015-01-15	4.66438	4.5585	4.68779	-0.000833881	4.60517
France	2015-02-15	4.68028	4.54955	4.69444	0.00382395	4.61512
France	2015-03-15	4.68583	4.53485	4.69814	0.00262594	4.61611
France	2015-04-15	4.69135	4.53023	4.69724	-0.00505719	4.61314
France	2015-05-15	4.6941	4.54106	4.69857	0.00487722	4.60916
France	2015-06-15	4.68767	4.54616	4.69685	0.00325134	4.61016
France	2015-07-15	4.6747	4.54106	4.6922	-0.00805468	4.60817
France	2015-08-15	4.65776	4.55377	4.69447	0.000469414	4.59714
France	2015-09-15	4.65014	4.5609	4.69029	0.0103598	4.59714
France	2015-10-15	4.64247	4.55871	4.69034	0.0103812	4.59915
France	2015-11-15	4.6415	4.54351	4.68978	-0.00976668	4.60016
France	2015-12-15	4.62203	4.55282	4.69266	-0.00677763	4.58904
France	2016-01-15	4.60317	4.55955	4.68194	0.00975868	4.5778
France	2016-02-15	4.5931	4.56612	4.68247	0.0021535	4.57368
France	2016-03-15	4.59915	4.56153	4.68654	-0.00642291	4.57574
France	2016-04-15	4.59915	4.56529	4.68602	0.00299338	4.56954
France	2016-05-15	4.60517	4.56705	4.69018	-0.0129988	4.57471
France	2016-06-15	4.61115	4.56508	4.69164	-0.016872	4.57883
France	2016-07-15	4.60717	4.56372	4.68681	-0.0200638	4.57985
France	2016-08-15	4.60217	4.56612	4.68969	-0.00156705	4.57883
France	2016-09-15	4.60016	4.56726	4.68731	-0.0149054	4.5819
France	2016-10-15	4.60817	4.56622	4.68551	-0.0186014	4.58904
France	2016-11-15	4.60417	4.56424	4.68725	0.00696496	4.59512
France	2016-12-15	4.61907	4.55944	4.68853	-0.00917767	4.60317
France	2017-01-15	4.62595	4.56184	4.6873	-0.00626161	4.61215
France	2017-02-15	4.62986	4.5585	4.68559	-0.0181158	4.61016
France	2017-03-15	4.62399	4.56059	4.69128	-0.00579503	4.60517
France	2017-04-15	4.62203	4.55871	4.68924	-0.01028	4.60217
France	2017-05-15	4.60916	4.56985	4.68875	0.0110576	4.59613
France	2017-06-15	4.60617	4.5743	4.68917	-0.00231868	4.5931
France	2017-07-15	4.60317	4.58303	4.68458	0.00252487	4.59411
France	2017-08-15	4.59915	4.59077	4.68934	0.00479672	4.59915
France	2017-09-15	4.60016	4.59097	4.68762	0.0108363	4.60317
France	2017-10-15	4.60016	4.58985	4.68831	0.0156973	4.60517
France	2017-11-15	4.60717	4.59026	4.69098	0.0180562	4.62203
France	2017-12-15	4.60916	4.59188	4.69352	0.0301379	4.62497
France	2018-01-15	4.61016	4.59583	4.6961	-0.00694779	4.62497
France	2018-02-15	4.60417	4.59774	4.69111	0.00667746	4.62497
France	2018-03-15	4.60717	4.59845	4.70442	0.01661	4.62693
France	2018-04-15	4.61115	4.59825	4.70461	0.00751563	4.61907
France	2018-05-15	4.62595	4.59178	4.70803	-0.00240856	4.62595
France	2018-06-15	4.62889	4.59148	4.70703	0.015117	4.62595
France	2018-07-15	4.63084	4.59825	4.70657	0.0136006	4.63181
France	2018-08-15	4.63279	4.60056	4.71007	0.0176256	4.6357
France	2018-09-15	4.64054	4.60607	4.70709	0.00800105	4.64054
France	2018-10-15	4.64919	4.60066	4.70652	0.0198914	4.64343
France	2018-11-15	4.63181	4.59603	4.70532	0.00920844	4.64823
France	2018-12-15	4.61611	4.59623	4.70565	0.0259332	4.6386
France	2019-01-15	4.6171	4.5933	4.70271	0.030617	4.6415
France	2019-02-15	4.62399	4.58975	4.6989	0.0323765	4.64631
France	2019-03-15	4.62399	4.58792	4.70675	0.0324541	4.64535
France	2019-04-15	4.63084	4.58741	4.70782	0.0383032	4.63667
France	2019-05-15	4.62986	4.59077	4.70729	0.0535222	4.63181
France	2019-06-15	4.61809	4.5932	4.71167	0.0320392	4.62595
France	2019-07-15	4.61907	4.58935	4.70885	0.0387912	4.62986
France	2019-08-15	4.61314	4.593	4.71309	0.0299733	4.63084
France	2019-09-15	4.62006	4.58914	4.70985	0.0415964	4.63181
France	2019-10-15	4.62006	4.58935	4.70602	0.0424072	4.62986
France	2019-11-15	4.62203	4.5866	4.7083	0.0386561	4.64343
France	2019-12-15	4.62497	4.58731	4.71396	0.0232406	4.64439
France	2020-01-15	4.62104	4.58487	4.70838	0.0260541	4.64247
France	2020-02-15	4.61215	4.58159	4.70492	0.0490732	4.6357
France	2020-03-15	4.57985	4.59825	4.70267	-0.136493	4.62006
France	2020-04-15	4.56017	4.59673	4.70318	-0.363181	4.59208
France	2020-05-15	4.56226	4.59754	4.70666	-0.184841	4.59208
France	2020-06-15	4.57265	4.60497	4.70499	-0.0663873	4.60016
France	2020-07-15	4.66344	4.61006	4.71388	-0.0275018	4.60417
France	2020-08-15	4.6625	4.61917	4.7078	-0.0217549	4.60517
France	2020-09-15	4.66155	4.61799	4.7019	-0.00294708	4.60817
France	2020-10-15	4.6625	4.6169	4.69943	0.02303	4.60817
France	2020-11-15	4.66721	4.61353	4.7057	0.00906475	4.62399
France	2020-12-15	4.67656	4.61957	4.70616	0.00759671	4.6357
France	2021-01-15	4.69043	4.6169	4.70872	0.0360047	4.64631
France	2021-02-15	4.70592	4.61334	4.70421	-0.00905648	4.65681
France	2021-03-15	4.71402	4.61244	4.70793	0.00906352	4.66627
France	2021-04-15	4.72206	4.61502	4.70617	0.0111145	4.65871
France	2021-05-15	4.7362	4.6172	4.70856	0.0093077	4.6625
France	2021-06-15	4.7484	4.61413	4.70872	0.00711748	4.67563
France	2021-07-15	4.76729	4.61075	4.70805	0.0133214	4.69135
France	2021-08-15	4.7766	4.60896	4.71444	0.012746	4.7032
France	2021-09-15	4.8032	4.60896	4.7097	0.00129171	4.72028
France	2021-10-15	4.83549	4.60517	4.70974	0.0171195	4.75014
France	2021-11-15	4.8339	4.60196	4.71157	0.00247284	4.78832
France	2021-12-15	4.84968	4.60297	4.70924	0.00561306	4.80402
France	2022-01-15	4.8911	4.60126	4.71084	0.0219678	4.85203
France	2022-02-15	4.89859	4.60247	4.71677	0.00660994	4.85981
France	2022-03-15	4.97397	4.59825	4.72421	0.00233762	4.90527
France	2022-04-15	4.95794	4.59178	4.72586	-0.000850378	4.90527
France	2022-05-15	4.96004	4.59259	4.73142	-0.000143717	4.90231
France	2022-06-15	4.95569	4.59472	4.73862	0.0124507	4.91632
France	2022-07-15	4.94991	4.58538	4.73963	-0.00460869	4.93519
France	2022-08-15	4.93554	4.58333	4.74126	0.0209131	4.96354
France	2022-09-15	4.966	4.58548	4.72405	0.0112048	4.97328
France	2022-10-15	4.97988	4.58965	4.7346	-0.0161919	4.9712
France	2022-11-15	4.9858	4.59825	4.74021	0.00289182	4.9788
France	2022-12-15	4.99847	4.60587	4.7383	0.0133711	4.99043
Germany	2006-01-15	4.55177	4.56237	4.6425	-0.0404699	4.50756
Germany	2006-02-15	4.55493	4.55682	4.64624	-0.0395609	4.51415
Germany	2006-03-15	4.55913	4.56164	4.64236	-0.0497512	4.51852
Germany	2006-04-15	4.57058	4.56788	4.64393	-0.0311752	4.52721
Germany	2006-05-15	4.57058	4.5777	4.64019	-0.0226697	4.52937
Germany	2006-06-15	4.57058	4.58149	4.64428	-0.0271734	4.52937
Germany	2006-07-15	4.58088	4.58211	4.64897	-0.0122318	4.53582
Germany	2006-08-15	4.58088	4.582	4.64608	-0.00805366	4.53903
Germany	2006-09-15	4.57161	4.58118	4.64072	-0.012339	4.53475
Germany	2006-10-15	4.56954	4.57708	4.64193	-0.0176012	4.53475
Germany	2006-11-15	4.56539	4.57975	4.6427	-0.000462088	4.53367
Germany	2006-12-15	4.56122	4.58497	4.65057	0.00715074	4.53475
Germany	2007-01-15	4.55703	4.58108	4.65485	0.00443815	4.53475
Germany	2007-02-15	4.56017	4.58282	4.65672	0.012288	4.53475
Germany	2007-03-15	4.56435	4.58629	4.6563	0.0171669	4.53475
Germany	2007-04-15	4.57161	4.59026	4.66078	0.00877831	4.53582
Germany	2007-05-15	4.57265	4.58945	4.65804	0.0274184	4.5401
Germany	2007-06-15	4.57574	4.58731	4.65787	0.0297901	4.54116
Germany	2007-07-15	4.5778	4.59016	4.66463	0.0364429	4.54116
Germany	2007-08-15	4.57265	4.58965	4.662	0.0392701	4.54116
Germany	2007-09-15	4.57574	4.59411	4.66556	0.0493894	4.54116
Germany	2007-10-15	4.58395	4.59784	4.66597	0.0527075	4.54648
Germany	2007-11-15	4.58904	4.60537	4.67372	0.0512898	4.55388
Germany	2007-12-15	4.58802	4.60407	4.67637	0.061112	4.55282
Germany	2008-01-15	4.59714	4.60557	4.67063	0.0731019	4.56122
Germany	2008-02-15	4.60717	4.60377	4.66924	0.0714973	4.56643
Germany	2008-03-15	4.61016	4.61878	4.67399	0.072096	4.57161
Germany	2008-04-15	4.61809	4.6237	4.66477	0.0808024	4.5819
Germany	2008-05-15	4.63861	4.61947	4.67031	0.0608741	4.59107
Germany	2008-06-15	4.65205	4.6172	4.6717	0.0740232	4.60016
Germany	2008-07-15	4.65871	4.6172	4.67899	0.0622083	4.62006
Germany	2008-08-15	4.65205	4.60337	4.67484	0.0816061	4.61413
Germany	2008-09-15	4.64439	4.59613	4.67393	0.0658735	4.6171
Germany	2008-10-15	4.61215	4.58303	4.67067	0.04768	4.6171
Germany	2008-11-15	4.58292	4.57739	4.66807	0.00535237	4.60016
Germany	2008-12-15	4.54542	4.60407	4.674	-0.0279621	4.5931
Germany	2009-01-15	4.53903	4.60517	4.66972	-0.0973457	4.58088
Germany	2009-02-15	4.53689	4.60317	4.67358	-0.126569	4.57471
Germany	2009-03-15	4.53152	4.61423	4.66552	-0.124091	4.56851
Germany	2009-04-15	4.52396	4.60827	4.66604	-0.152391	4.55388
Germany	2009-05-15	4.52396	4.61135	4.66314	-0.107717	4.55388
Germany	2009-06-15	4.52721	4.61848	4.66843	-0.0903747	4.55282
Germany	2009-07-15	4.51852	4.6167	4.66907	-0.100338	4.53903
Germany	2009-08-15	4.53152	4.617	4.67224	-0.0862793	4.54223
Germany	2009-09-15	4.52287	4.62262	4.66667	-0.0468327	4.53903
Germany	2009-10-15	4.52721	4.62703	4.66853	-0.0669958	4.53903
Germany	2009-11-15	4.53152	4.62723	4.66287	-0.0616147	4.5401
Germany	2009-12-15	4.53582	4.62104	4.67505	-0.0578064	4.53903
Germany	2010-01-15	4.55282	4.60876	4.66487	-0.0450535	4.54542
Germany	2010-02-15	4.56122	4.59401	4.66507	-0.0571404	4.54436
Germany	2010-03-15	4.57574	4.58731	4.66945	-0.0358598	4.54966
Germany	2010-04-15	4.5931	4.57924	4.6675	-0.0176294	4.55913
Germany	2010-05-15	4.60116	4.56122	4.66709	0.0108914	4.56435
Germany	2010-06-15	4.60916	4.5505	4.66786	-0.00157807	4.56954
Germany	2010-07-15	4.60717	4.56205	4.66872	-0.00438774	4.57368
Germany	2010-08-15	4.60817	4.56017	4.66929	0.00575272	4.57265
Germany	2010-09-15	4.61016	4.56164	4.66633	0.0145443	4.57574
Germany	2010-10-15	4.60617	4.58057	4.66631	0.0326001	4.57883
Germany	2010-11-15	4.61512	4.5743	4.66982	0.0241262	4.58088
Germany	2010-12-15	4.63376	4.56195	4.67324	0.0397095	4.58701
Germany	2011-01-15	4.64631	4.56122	4.67019	0.0292069	4.59714
Germany	2011-02-15	4.65491	4.56902	4.67242	0.0363808	4.60417
Germany	2011-03-15	4.66627	4.57842	4.67486	0.0373513	4.61016
Germany	2011-04-15	4.66721	4.58731	4.67428	0.0363201	4.61907
Germany	2011-05-15	4.6625	4.58252	4.67068	0.0425124	4.61907
Germany	2011-06-15	4.65681	4.58303	4.67376	0.0242614	4.62006
Germany	2011-07-15	4.66155	4.57759	4.67665	0.0529684	4.62497
Germany	2011-08-15	4.65681	4.57996	4.67657	0.0422837	4.62301
Germany	2011-09-15	4.6606	4.57523	4.6798	0.0234957	4.62497
Germany	2011-10-15	4.65966	4.57811	4.67819	0.033318	4.62693
Germany	2011-11-15	4.66532	4.57595	4.67939	0.0239455	4.62595
Germany	2011-12-15	4.66908	4.56601	4.68038	0.0105472	4.62104
Germany	2012-01-15	4.6812	4.55314	4.67894	0.0126594	4.62595
Germany	2012-02-15	4.68859	4.55524	4.6852	0.0159175	4.62986
Germany	2012-03-15	4.69318	4.55672	4.68883	0.0213011	4.6357
Germany	2012-04-15	4.69043	4.55587	4.68399	0.00537419	4.63764
Germany	2012-05-15	4.68583	4.54923	4.68349	0.0201906	4.63473
Germany	2012-06-15	4.67189	4.54542	4.6831	0.00758686	4.63084
Germany	2012-07-15	4.67656	4.53324	4.69007	0.0144408	4.63084
Germany	2012-08-15	4.68583	4.53292	4.69242	0.0152496	4.63473
Germany	2012-09-15	4.67935	4.54606	4.69176	0.00188237	4.63764
Germany	2012-10-15	4.6747	4.54913	4.69147	-0.013652	4.6386
Germany	2012-11-15	4.6747	4.54595	4.69433	-0.0209242	4.6386
Germany	2012-12-15	4.66908	4.55472	4.69688	-0.0177044	4.6357
Germany	2013-01-15	4.66815	4.56341	4.69202	-0.0270095	4.6415
Germany	2013-02-15	4.67096	4.56944	4.6944	-0.0205658	4.63957
Germany	2013-03-15	4.67096	4.55986	4.69697	-0.00383834	4.63667
Germany	2013-04-15	4.6606	4.56132	4.68933	-0.00570991	4.6357
Germany	2013-05-15	4.65681	4.56226	4.69783	-0.0147764	4.63279
Germany	2013-06-15	4.65014	4.57327	4.69902	0.00185347	4.63181
Germany	2013-07-15	4.6511	4.57296	4.70472	-0.0143158	4.63084
Germany	2013-08-15	4.65205	4.58057	4.70285	0.00433649	4.62986
Germany	2013-09-15	4.65205	4.58078	4.70099	0.000516885	4.63279
Germany	2013-10-15	4.64535	4.58548	4.69849	-0.00739287	4.63084
Germany	2013-11-15	4.64631	4.58558	4.70435	0.00909739	4.62986
Germany	2013-12-15	4.64631	4.59441	4.7095	0.010345	4.63084
Germany	2014-01-15	4.64535	4.59461	4.70582	0.00254311	4.62986
Germany	2014-02-15	4.64439	4.59663	4.70622	0.00178616	4.62986
Germany	2014-03-15	4.63861	4.60327	4.70545	0.00405397	4.62693
Germany	2014-04-15	4.6357	4.60136	4.70239	-0.000754855	4.62595
Germany	2014-05-15	4.6357	4.59694	4.69667	-0.00660915	4.62399
Germany	2014-06-15	4.63764	4.59178	4.70244	-0.00637718	4.62399
Germany	2014-07-15	4.63376	4.58924	4.70412	0.00894867	4.62301
Germany	2014-08-15	4.63279	4.58517	4.70583	-0.0274979	4.62203
Germany	2014-09-15	4.6357	4.57523	4.70585	-0.00376838	4.62203
Germany	2014-10-15	4.63279	4.5712	4.70055	-0.00160274	4.62104
Germany	2014-11-15	4.62497	4.57068	4.70528	-0.00349841	4.62104
Germany	2014-12-15	4.60817	4.57471	4.70391	0.0126063	4.61413
Germany	2015-01-15	4.60016	4.55198	4.69488	-0.0124254	4.60817
Germany	2015-02-15	4.61115	4.5401	4.69999	-0.00326725	4.60916
Germany	2015-03-15	4.62104	4.52157	4.70316	-0.00424603	4.61016
Germany	2015-04-15	4.62595	4.51459	4.71079	0.00277084	4.61115
Germany	2015-05-15	4.62497	4.52786	4.71144	0.00273405	4.61115
Germany	2015-06-15	4.61907	4.53507	4.71027	0.00168127	4.61016
Germany	2015-07-15	4.61413	4.52915	4.71223	0.0144686	4.61016
Germany	2015-08-15	4.60016	4.54521	4.71212	-0.0125333	4.60517
Germany	2015-09-15	4.5931	4.55377	4.70934	-0.0106406	4.60217
Germany	2015-10-15	4.58904	4.55093	4.71021	-0.00377674	4.59815
Germany	2015-11-15	4.58701	4.53324	4.70104	-0.0170151	4.59512
Germany	2015-12-15	4.57574	4.54489	4.69847	-0.0111771	4.59107
Germany	2016-01-15	4.56226	4.55398	4.69476	0.000543741	4.58497
Germany	2016-02-15	4.55388	4.56153	4.69343	-0.00170645	4.58088
Germany	2016-03-15	4.56122	4.55482	4.70096	-0.0119405	4.57985
Germany	2016-04-15	4.55913	4.55881	4.69996	-0.00625672	4.5819
Germany	2016-05-15	4.56643	4.56174	4.70653	-0.0245921	4.58599
Germany	2016-06-15	4.57161	4.55902	4.70645	-0.00590633	4.58904
Germany	2016-07-15	4.57265	4.55682	4.71208	-0.0211896	4.59107
Germany	2016-08-15	4.57161	4.55881	4.71006	-0.00657314	4.59006
Germany	2016-09-15	4.57058	4.56038	4.70938	-0.00985875	4.58904
Germany	2016-10-15	4.57985	4.5586	4.71187	-0.00621009	4.5931
Germany	2016-11-15	4.58802	4.55703	4.70338	-0.00945692	4.59613
Germany	2016-12-15	4.60617	4.55177	4.71331	-0.0296248	4.60116
Germany	2017-01-15	4.61314	4.55356	4.70748	-0.016826	4.60817
Germany	2017-02-15	4.61907	4.54902	4.71257	-0.00907372	4.61016
Germany	2017-03-15	4.61611	4.55103	4.7116	-0.0160563	4.61115
Germany	2017-04-15	4.61512	4.54881	4.71338	0.000603082	4.61413
Germany	2017-05-15	4.60517	4.56143	4.7108	0.00359711	4.61314
Germany	2017-06-15	4.59512	4.56601	4.71634	0.00282038	4.61314
Germany	2017-07-15	4.59107	4.57605	4.7213	0.0060358	4.61512
Germany	2017-08-15	4.59107	4.58497	4.72229	0.0274625	4.61611
Germany	2017-09-15	4.59815	4.58538	4.72289	0.016669	4.62006
Germany	2017-10-15	4.60417	4.58415	4.71705	0.00303662	4.62104
Germany	2017-11-15	4.61115	4.58456	4.71518	0.0362756	4.62203
Germany	2017-12-15	4.61314	4.58629	4.72058	0.0317641	4.62399
Germany	2018-01-15	4.61907	4.58995	4.71477	0.0245823	4.62889
Germany	2018-02-15	4.61413	4.59178	4.71335	0.0108549	4.62791
Germany	2018-03-15	4.61314	4.593	4.72143	0.0240204	4.62889
Germany	2018-04-15	4.61907	4.593	4.71941	0.0173862	4.63279
Germany	2018-05-15	4.63376	4.5865	4.72999	0.0346684	4.63764
Germany	2018-06-15	4.63861	4.5866	4.72888	0.0360591	4.6415
Germany	2018-07-15	4.63764	4.59461	4.73385	0.0186876	4.64343
Germany	2018-08-15	4.63764	4.59684	4.73438	0.0309637	4.64631
Germany	2018-09-15	4.6415	4.60347	4.73658	0.022484	4.6511
Germany	2018-10-15	4.6511	4.59754	4.73801	0.0227459	4.65396
Germany	2018-11-15	4.6415	4.59249	4.73413	0.00670817	4.65491
Germany	2018-12-15	4.62889	4.59239	4.73199	0.0189688	4.6511
Germany	2019-01-15	4.62693	4.58853	4.72215	0.0206853	4.65491
Germany	2019-02-15	4.62986	4.58487	4.72184	0.0206059	4.65396
Germany	2019-03-15	4.62986	4.58282	4.7243	0.0303471	4.65301
Germany	2019-04-15	4.63279	4.58211	4.73576	0.0168726	4.65776
Germany	2019-05-15	4.63181	4.5864	4.73659	0.0259105	4.65681
Germany	2019-06-15	4.61809	4.58853	4.74037	0.0183705	4.65301
Germany	2019-07-15	4.61611	4.58384	4.74701	0.0167223	4.65396
Germany	2019-08-15	4.61016	4.58914	4.74285	0.0220414	4.64919
Germany	2019-09-15	4.61611	4.58507	4.74395	0.0174355	4.65014
Germany	2019-10-15	4.61512	4.58507	4.74321	0.0157701	4.64823
Germany	2019-11-15	4.62006	4.5818	4.73523	0.0210555	4.64823
Germany	2019-12-15	4.62203	4.58221	4.74102	0.00203038	4.64919
Germany	2020-01-15	4.61809	4.57903	4.7316	0.0333774	4.65681
Germany	2020-02-15	4.60916	4.57564	4.73323	0.0482382	4.65301
Germany	2020-03-15	4.57368	4.59774	4.73147	-0.0610773	4.64535
Germany	2020-04-15	4.55598	4.59754	4.73843	-0.30099	4.6386
Germany	2020-05-15	4.55913	4.59794	4.73596	-0.189839	4.63473
Germany	2020-06-15	4.56539	4.60507	4.74423	-0.0760282	4.63473
Germany	2020-07-15	4.56851	4.61075	4.72959	-0.0540286	4.63667
Germany	2020-08-15	4.56954	4.62094	4.72942	-0.0566923	4.63667
Germany	2020-09-15	4.57265	4.62055	4.72784	-0.0267868	4.64054
Germany	2020-10-15	4.57574	4.61986	4.72833	0.0115175	4.6415
Germany	2020-11-15	4.58088	4.61463	4.72088	0.0250665	4.64343
Germany	2020-12-15	4.58701	4.62104	4.72641	0.0261089	4.6511
Germany	2021-01-15	4.60617	4.61838	4.74057	0.0239421	4.66532
Germany	2021-02-15	4.62301	4.61413	4.74618	0.0102578	4.67189
Germany	2021-03-15	4.64054	4.61443	4.74649	0.0274671	4.6812
Germany	2021-04-15	4.65396	4.6166	4.75238	0.0259948	4.68951
Germany	2021-05-15	4.67096	4.61828	4.7584	0.0151418	4.70411
Germany	2021-06-15	4.68675	4.61423	4.76274	0.00721765	4.71671
Germany	2021-07-15	4.70863	4.61125	4.775	0.0179883	4.73532
Germany	2021-08-15	4.72206	4.60896	4.77458	-0.0251357	4.75014
Germany	2021-09-15	4.73532	4.60886	4.77497	-0.0249035	4.77322
Germany	2021-10-15	4.77238	4.60457	4.77809	0.00618123	4.81056
Germany	2021-11-15	4.80156	4.60116	4.77761	0.0136418	4.81867
Germany	2021-12-15	4.80238	4.60156	4.78092	0.0251375	4.86753
Germany	2022-01-15	4.84419	4.59865	4.78091	0.0272834	4.88884
Germany	2022-02-15	4.85671	4.60006	4.78644	0.0314424	4.90231
Germany	2022-03-15	4.91192	4.59794	4.81454	-0.0178077	4.95018
Germany	2022-04-15	4.92943	4.58823	4.81942	0.000344256	4.97811
Germany	2022-05-15	4.93806	4.58904	4.83077	0.00141685	4.99383
Germany	2022-06-15	4.94805	4.59127	4.82347	0.014019	4.99991
Germany	2022-07-15	4.96214	4.58108	4.83147	0.00776276	5.05178
Germany	2022-08-15	5.00462	4.57852	4.83659	0.000405657	5.12753
Germany	2022-09-15	4.99586	4.58108	4.87124	0.0130028	5.1504
Germany	2022-10-15	4.98361	4.58711	4.88062	0.00358299	5.10716
Germany	2022-11-15	4.93735	4.59573	4.87847	0.011972	5.06702
Germany	2022-12-15	4.92071	4.60447	4.85805	-0.00911877	5.06323
Greece	2006-01-15	4.51588	4.52699	4.62281	-0.0475331	4.42963
Greece	2006-02-15	4.52119	4.52266	4.60662	-0.023606	4.43438
Greece	2006-03-15	4.52643	4.52559	4.63028	0.00807107	4.44147
Greece	2006-04-15	4.53237	4.52915	4.63664	-0.0248903	4.45318
Greece	2006-05-15	4.53347	4.53753	4.63563	-0.00209638	4.45435
Greece	2006-06-15	4.53513	4.54127	4.63746	-0.0181803	4.45551
Greece	2006-07-15	4.53485	4.54116	4.63707	-0.0435284	4.46361
Greece	2006-08-15	4.53059	4.54084	4.62894	-0.00254178	4.46935
Greece	2006-09-15	4.51984	4.53956	4.64352	-0.0371275	4.45318
Greece	2006-10-15	4.51769	4.53668	4.65129	-0.00799743	4.44735
Greece	2006-11-15	4.51523	4.53871	4.64976	-0.0386834	4.445
Greece	2006-12-15	4.50934	4.54212	4.65553	-0.0102217	4.44383
Greece	2007-01-15	4.50236	4.53914	4.65345	0.0318981	4.43912
Greece	2007-02-15	4.5133	4.53988	4.63726	0.0242741	4.44735
Greece	2007-03-15	4.52541	4.54308	4.6594	0.00615447	4.45783
Greece	2007-04-15	4.53702	4.54553	4.66357	0.00778159	4.47734
Greece	2007-05-15	4.54263	4.54457	4.6654	0.0242765	4.48074
Greece	2007-06-15	4.54686	4.54255	4.66585	0.0172134	4.48413
Greece	2007-07-15	4.55741	4.54415	4.66041	0.0251002	4.48976
Greece	2007-08-15	4.55304	4.54436	4.65257	0.0118424	4.49088
Greece	2007-09-15	4.56211	4.54754	4.67186	0.0156399	4.50314
Greece	2007-10-15	4.57661	4.55008	4.67968	0.0169589	4.51525
Greece	2007-11-15	4.59402	4.55672	4.68946	0.0351558	4.5326
Greece	2007-12-15	4.58655	4.55629	4.69473	0.034963	4.53475
Greece	2008-01-15	4.5844	4.5586	4.69324	0.0530374	4.53903
Greece	2008-02-15	4.59297	4.55818	4.68371	0.004473	4.55177
Greece	2008-03-15	4.59828	4.57265	4.7024	-0.00864506	4.56331
Greece	2008-04-15	4.61439	4.57811	4.70662	0.0509858	4.57677
Greece	2008-05-15	4.63906	4.57564	4.71329	0.000185424	4.60317
Greece	2008-06-15	4.66196	4.57399	4.71166	0.0483827	4.62104
Greece	2008-07-15	4.67424	4.5743	4.70278	0.0476607	4.63473
Greece	2008-08-15	4.654	4.56258	4.69477	0.01808	4.61611
Greece	2008-09-15	4.63154	4.55913	4.71632	0.0377056	4.60617
Greece	2008-10-15	4.614	4.55419	4.71471	0.0187891	4.57161
Greece	2008-11-15	4.58941	4.55261	4.71414	-0.00336116	4.52937
Greece	2008-12-15	4.56642	4.57058	4.70831	-0.00583456	4.49312
Greece	2009-01-15	4.56765	4.5711	4.70753	-0.0445929	4.49758
Greece	2009-02-15	4.56743	4.56902	4.69782	0.00401331	4.492
Greece	2009-03-15	4.5665	4.57852	4.71268	-0.0134675	4.48751
Greece	2009-04-15	4.57619	4.57203	4.71249	-0.0197722	4.492
Greece	2009-05-15	4.59255	4.57347	4.71454	-0.0159664	4.50314
Greece	2009-06-15	4.61318	4.57903	4.71659	-0.0148254	4.52504
Greece	2009-07-15	4.60816	4.57862	4.71437	-0.00766659	4.51743
Greece	2009-08-15	4.62496	4.57913	4.70876	-0.0232172	4.53475
Greece	2009-09-15	4.61455	4.58364	4.72669	-0.00469512	4.52613
Greece	2009-10-15	4.62306	4.58629	4.7345	-0.00699079	4.53582
Greece	2009-11-15	4.62883	4.5868	4.74246	0.00515592	4.5401
Greece	2009-12-15	4.62707	4.58211	4.74446	-0.000835397	4.54223
Greece	2010-01-15	4.63948	4.57182	4.738	-0.0259217	4.55388
Greece	2010-02-15	4.64374	4.56195	4.73543	-0.0197535	4.55598
Greece	2010-03-15	4.65826	4.55829	4.76927	0.0129551	4.57058
Greece	2010-04-15	4.67278	4.55156	4.7844	-0.0135322	4.58497
Greece	2010-05-15	4.6677	4.53871	4.79859	0.00303108	4.57985
Greece	2010-06-15	4.6735	4.53217	4.79846	0.00370486	4.58802
Greece	2010-07-15	4.66659	4.54106	4.8001	-0.0485813	4.57677
Greece	2010-08-15	4.67037	4.53978	4.79502	0.0164064	4.57883
Greece	2010-09-15	4.66271	4.54095	4.80988	-0.0528983	4.58292
Greece	2010-10-15	4.66241	4.55409	4.80816	0.0132715	4.58395
Greece	2010-11-15	4.67385	4.54955	4.81207	0.0111795	4.59714
Greece	2010-12-15	4.69055	4.5418	4.81854	0.0283864	4.61512
Greece	2011-01-15	4.69848	4.54234	4.81113	0.0107465	4.62399
Greece	2011-02-15	4.71681	4.54796	4.79208	0.0097875	4.63764
Greece	2011-03-15	4.74101	4.5543	4.82512	0.00921369	4.65396
Greece	2011-04-15	4.74943	4.55881	4.82783	-0.0186531	4.66344
Greece	2011-05-15	4.73107	4.55661	4.82919	-0.0106923	4.65014
Greece	2011-06-15	4.73792	4.55776	4.82913	-0.0513078	4.65205
Greece	2011-07-15	4.75002	4.55493	4.81362	0.0218833	4.66344
Greece	2011-08-15	4.73255	4.55829	4.79558	-0.025636	4.65396
Greece	2011-09-15	4.74282	4.55514	4.83584	0.0338111	4.6625
Greece	2011-10-15	4.74528	4.55787	4.83237	-0.0449366	4.66155
Greece	2011-11-15	4.75523	4.55482	4.83698	-0.00495588	4.66814
Greece	2011-12-15	4.7601	4.54881	4.83203	-0.0465006	4.67002
Greece	2012-01-15	4.78164	4.54021	4.82601	0.00925073	4.69592
Greece	2012-02-15	4.79183	4.54106	4.80462	-0.00968939	4.7032
Greece	2012-03-15	4.80479	4.54202	4.82856	-0.0175759	4.71582
Greece	2012-04-15	4.80016	4.54138	4.83638	-0.00981932	4.71402
Greece	2012-05-15	4.78123	4.53689	4.83174	0.00761582	4.69957
Greece	2012-06-15	4.76166	4.53453	4.82895	-0.00589276	4.68028
Greece	2012-07-15	4.78301	4.52667	4.8137	0.0308259	4.70048
Greece	2012-08-15	4.79913	4.52667	4.80174	0.0390309	4.71671
Greece	2012-09-15	4.79075	4.53561	4.82273	0.0159181	4.71043
Greece	2012-10-15	4.77252	4.537	4.83665	0.0334258	4.70139
Greece	2012-11-15	4.76228	4.53324	4.83258	0.0100269	4.69226
Greece	2012-12-15	4.75757	4.5385	4.82429	0.00687804	4.68859
Greece	2013-01-15	4.76592	4.54255	4.80691	0.00342763	4.69592
Greece	2013-02-15	4.77323	4.54659	4.78211	-0.0194981	4.71223
Greece	2013-03-15	4.76027	4.54042	4.80381	0.00148031	4.70048
Greece	2013-04-15	4.7464	4.54116	4.80737	0.0185094	4.68675
Greece	2013-05-15	4.75347	4.54106	4.80681	-0.00217321	4.68767
Greece	2013-06-15	4.75481	4.55029	4.79958	0.0547508	4.68675
Greece	2013-07-15	4.75474	4.54955	4.77941	-0.01912	4.69501
Greece	2013-08-15	4.75348	4.55503	4.75671	0.00795477	4.69684
Greece	2013-09-15	4.75518	4.55493	4.78262	-9.07775e-05	4.6941
Greece	2013-10-15	4.74414	4.55808	4.78063	-0.00254796	4.68491
Greece	2013-11-15	4.74636	4.55703	4.75964	-0.0385736	4.68491
Greece	2013-12-15	4.74766	4.56226	4.77483	0.00251985	4.68675
Greece	2014-01-15	4.73792	4.56445	4.76425	-0.0123389	4.68767
Greece	2014-02-15	4.7453	4.56633	4.74518	0.00692067	4.67656
Greece	2014-03-15	4.73619	4.57151	4.76592	-0.0227698	4.68028
Greece	2014-04-15	4.735	4.56809	4.7666	-0.0117682	4.69135
Greece	2014-05-15	4.73928	4.56383	4.7549	0.0140454	4.6941
Greece	2014-06-15	4.74672	4.55986	4.76337	0.0058506	4.69775
Greece	2014-07-15	4.7338	4.55818	4.75181	-0.00337417	4.69226
Greece	2014-08-15	4.72636	4.55556	4.73543	-0.0348373	4.69043
Greece	2014-09-15	4.71569	4.54892	4.75446	-0.0210872	4.69043
Greece	2014-10-15	4.69267	4.54744	4.73391	-0.00740569	4.67563
Greece	2014-11-15	4.6656	4.54744	4.72533	-0.00406973	4.66155
Greece	2014-12-15	4.61588	4.55135	4.71315	-0.0431736	4.62497
Greece	2015-01-15	4.59663	4.53528	4.70233	-0.016481	4.58701
Greece	2015-02-15	4.63059	4.5284	4.69245	0.0204391	4.62791
Greece	2015-03-15	4.625	4.51546	4.71435	0.0218579	4.6357
Greece	2015-04-15	4.6388	4.5102	4.71473	0.0104966	4.6386
Greece	2015-05-15	4.64573	4.51983	4.70124	-0.0324129	4.64631
Greece	2015-06-15	4.63582	4.5258	4.70877	-0.0520127	4.63957
Greece	2015-07-15	4.6111	4.52211	4.69705	-0.0215444	4.62301
Greece	2015-08-15	4.58933	4.53614	4.69516	0.00397914	4.58599
Greece	2015-09-15	4.58093	4.54383	4.71069	0.00791314	4.57985
Greece	2015-10-15	4.58333	4.53956	4.70759	-0.0132505	4.57471
Greece	2015-11-15	4.57352	4.52591	4.70338	0.0229093	4.57368
Greece	2015-12-15	4.54594	4.53571	4.70042	0.0382905	4.54329
Greece	2016-01-15	4.52689	4.54361	4.6784	0.00330867	4.51086
Greece	2016-02-15	4.53044	4.54945	4.67258	-0.0400531	4.50645
Greece	2016-03-15	4.54411	4.54393	4.67752	-0.0228506	4.52829
Greece	2016-04-15	4.55701	4.54595	4.6842	0.0120637	4.53152
Greece	2016-05-15	4.57595	4.54934	4.679	-0.0134302	4.54966
Greece	2016-06-15	4.58683	4.54754	4.68619	-0.001792	4.55808
Greece	2016-07-15	4.57821	4.54574	4.66688	0.00736442	4.54648
Greece	2016-08-15	4.58267	4.54712	4.66512	-0.00138717	4.54436
Greece	2016-09-15	4.5947	4.54775	4.68042	-0.00355884	4.55071
Greece	2016-10-15	4.60792	4.54765	4.68513	0.0181596	4.56954
Greece	2016-11-15	4.60397	4.54818	4.6726	0.00304404	4.56122
Greece	2016-12-15	4.63096	4.545	4.68615	0.0186648	4.5931
Greece	2017-01-15	4.64151	4.54881	4.68267	0.024097	4.60417
Greece	2017-02-15	4.63859	4.54468	4.67584	0.0305033	4.61413
Greece	2017-03-15	4.62705	4.54616	4.69222	0.0233771	4.60217
Greece	2017-04-15	4.62642	4.54478	4.69389	-0.0171793	4.60717
Greece	2017-05-15	4.61537	4.55303	4.68337	0.0261822	4.58802
Greece	2017-06-15	4.60566	4.55672	4.68916	0.0211395	4.57265
Greece	2017-07-15	4.61948	4.56476	4.67099	0.00631275	4.57677
Greece	2017-08-15	4.61951	4.57079	4.66418	0.0199238	4.58497
Greece	2017-09-15	4.63466	4.57058	4.68151	-0.0111788	4.59714
Greece	2017-10-15	4.64658	4.57068	4.67876	0.0131163	4.60116
Greece	2017-11-15	4.66062	4.57223	4.67269	0.0002089	4.61413
Greece	2017-12-15	4.67069	4.57275	4.6756	-0.00335565	4.61413
Greece	2018-01-15	4.68423	4.57523	4.65806	-0.015084	4.62301
Greece	2018-02-15	4.66841	4.5777	4.655	0.00571166	4.61016
Greece	2018-03-15	4.67836	4.57903	4.66679	0.0108963	4.60817
Greece	2018-04-15	4.69397	4.58047	4.67607	0.013597	4.62693
Greece	2018-05-15	4.70973	4.57708	4.67222	0.024405	4.65586
Greece	2018-06-15	4.71568	4.57831	4.68404	0.0149199	4.6511
Greece	2018-07-15	4.71167	4.58568	4.66287	0.0167173	4.65491
Greece	2018-08-15	4.71501	4.59472	4.65732	0.00869581	4.65681
Greece	2018-09-15	4.72618	4.60106	4.67404	0.00730113	4.66344
Greece	2018-10-15	4.72526	4.59431	4.68256	0.00767654	4.6747
Greece	2018-11-15	4.69277	4.58762	4.66515	0.0424738	4.64247
Greece	2018-12-15	4.65597	4.58741	4.66305	0.0168197	4.61314
Greece	2019-01-15	4.67683	4.58589	4.6434	0.0130257	4.62301
Greece	2019-02-15	4.69725	4.58231	4.64275	0.0135779	4.63957
Greece	2019-03-15	4.74098	4.5818	4.66035	-0.0062768	4.6511
Greece	2019-04-15	4.75753	4.58292	4.66929	0.0280519	4.6625
Greece	2019-05-15	4.72822	4.58813	4.65297	0.0173666	4.65586
Greece	2019-06-15	4.73004	4.58894	4.65674	0.0128781	4.63279
Greece	2019-07-15	4.74195	4.58497	4.64268	-0.0049408	4.64631
Greece	2019-08-15	4.71543	4.58863	4.6347	0.00822393	4.62986
Greece	2019-09-15	4.72249	4.58527	4.65689	0.0154404	4.64343
Greece	2019-10-15	4.7245	4.58578	4.65158	-0.00591862	4.62791
Greece	2019-11-15	4.73245	4.58292	4.64875	-0.0661984	4.65396
Greece	2019-12-15	4.76385	4.58435	4.65643	-0.0269841	4.65966
Greece	2020-01-15	4.73163	4.58252	4.63743	0.0106014	4.65396
Greece	2020-02-15	4.68368	4.58098	4.62458	-0.0165949	4.63181
Greece	2020-03-15	4.51928	4.59704	4.64141	-0.0213923	4.55493
Greece	2020-04-15	4.50719	4.59764	4.62604	-0.0945876	4.51305
Greece	2020-05-15	4.56487	4.59855	4.61651	-0.0780119	4.53045
Greece	2020-06-15	4.60864	4.60397	4.60822	-0.0546011	4.55598
Greece	2020-07-15	4.62413	4.60866	4.59369	-0.024594	4.56331
Greece	2020-08-15	4.63147	4.61838	4.58519	-0.045184	4.56122
Greece	2020-09-15	4.602	4.61888	4.60629	-0.0323508	4.55282
Greece	2020-10-15	4.58893	4.61897	4.60603	-0.0587765	4.55598
Greece	2020-11-15	4.62787	4.61581	4.59785	-0.00764687	4.55913
Greece	2020-12-15	4.65445	4.61937	4.60012	-0.016933	4.57677
Greece	2021-01-15	4.68263	4.61621	4.58347	0.0114948	4.59915
Greece	2021-02-15	4.74518	4.61205	4.5829	-0.00785748	4.63084
Greece	2021-03-15	4.73953	4.61373	4.5872	-0.00161852	4.6415
Greece	2021-04-15	4.75592	4.61779	4.59406	0.0750027	4.64919
Greece	2021-05-15	4.76991	4.62055	4.58976	0.0222778	4.65871
Greece	2021-06-15	4.79521	4.61858	4.59989	-0.00508203	4.67376
Greece	2021-07-15	4.81673	4.61611	4.58905	0.0155862	4.68491
Greece	2021-08-15	4.80277	4.61423	4.58858	0.0123105	4.68398
Greece	2021-09-15	4.83336	4.61472	4.61339	0.021022	4.73532
Greece	2021-10-15	4.88055	4.61344	4.63043	0.0506946	4.76729
Greece	2021-11-15	4.85083	4.61542	4.63998	0.0421301	4.77828
Greece	2021-12-15	4.86593	4.6233	4.64137	0.0276066	4.8339
Greece	2022-01-15	4.95862	4.62242	4.63966	-0.0378517	4.8729
Greece	2022-02-15	4.98567	4.62419	4.65161	0.00728365	4.92071
Greece	2022-03-15	5.03682	4.62576	4.67289	0.0298605	5.02125
Greece	2022-04-15	5.08598	4.61769	4.69906	-0.0114052	5.046
Greece	2022-05-15	5.09016	4.61848	4.70905	0.0249523	5.01662
Greece	2022-06-15	5.07863	4.62193	4.7263	0.0417148	5.00997
Greece	2022-07-15	5.06461	4.61512	4.70488	0.0369973	4.98975
Greece	2022-08-15	5.08029	4.61502	4.69976	0.013122	5.01662
Greece	2022-09-15	5.058	4.61749	4.72918	-0.0358827	4.99315
Greece	2022-10-15	5.07332	4.62203	4.68936	-0.0214174	5.07079
Greece	2022-11-15	4.99653	4.6285	4.69399	-0.0119973	5.0113
Greece	2022-12-15	4.97009	4.63521	4.67936	-0.0292676	4.98634
Hungary	2006-01-15	4.66155	4.89665	4.1591	-0.0755313
Hungary	2006-02-15	4.66908	4.88832	4.1568	-0.0678498
Hungary	2006-03-15	4.68491	4.85531	4.163	-0.0345774
Hungary	2006-04-15	4.68859	4.84182	4.17061	-0.0393542
Hungary	2006-05-15	4.67749	4.86082	4.18338	-0.0344557
Hungary	2006-06-15	4.7023	4.82607	4.19034	-0.017697
Hungary	2006-07-15	4.72739	4.80787	4.19846	-0.01171
Hungary	2006-08-15	4.72206	4.81851	4.20356	-0.0556659
Hungary	2006-09-15	4.70953	4.81786	4.24901	-0.0194328
Hungary	2006-10-15	4.67283	4.8419	4.25839	-0.00046105
Hungary	2006-11-15	4.63667	4.87512	4.26409	0.0034766
Hungary	2006-12-15	4.62006	4.89791	4.26698	0.0344739
Hungary	2007-01-15	4.62006	4.89537	4.28994	0.00728022
Hungary	2007-02-15	4.60116	4.89926	4.30716	0.0106084
Hungary	2007-03-15	4.57161	4.91574	4.31555	0.00737845
Hungary	2007-04-15	4.54329	4.93433	4.31705	0.0201775
Hungary	2007-05-15	4.5486	4.92355	4.32372	0.00738941
Hungary	2007-06-15	4.53045	4.91427	4.33178	0.029644
Hungary	2007-07-15	4.50976	4.9295	4.33391	0.0560393
Hungary	2007-08-15	4.52504	4.89567	4.33726	0.0554899
Hungary	2007-09-15	4.53582	4.9069	4.34463	0.0563687
Hungary	2007-10-15	4.55071	4.91889	4.35667	0.0565306
Hungary	2007-11-15	4.58599	4.91089	4.36511	0.0559592
Hungary	2007-12-15	4.59815	4.91478	4.37266	0.112667
Hungary	2008-01-15	4.60617	4.90579	4.38607	0.0837619
Hungary	2008-02-15	4.6357	4.87977	4.39776	0.112507
Hungary	2008-03-15	4.63861	4.90104	4.40113	0.0862436
Hungary	2008-04-15	4.63473	4.92841	4.40237	0.10009
Hungary	2008-05-15	4.61907	4.95011	4.41157	0.0835254
Hungary	2008-06-15	4.61115	4.96995	4.41191	0.0711576
Hungary	2008-07-15	4.58497	5.0139	4.41318	0.0686108
Hungary	2008-08-15	4.59208	4.98566	4.41561	0.079323
Hungary	2008-09-15	4.60517	4.96088	4.41193	0.0526259
Hungary	2008-10-15	4.66438	4.87245	4.41588	0.0387879
Hungary	2008-11-15	4.66627	4.85054	4.41822	0.00934346
Hungary	2008-12-15	4.64439	4.87527	4.41748	-0.101616
Hungary	2009-01-15	4.6625	4.82455	4.42646	-0.112302
Hungary	2009-02-15	4.67002	4.762	4.43811	-0.144128
Hungary	2009-03-15	4.69866	4.75074	4.44155	-0.0942661
Hungary	2009-04-15	4.67002	4.77432	4.4531	-0.134584
Hungary	2009-05-15	4.64535	4.8231	4.47623	-0.123396
Hungary	2009-06-15	4.63084	4.83477	4.47865	-0.0990467
Hungary	2009-07-15	4.64054	4.86322	4.51028	-0.0969114
Hungary	2009-08-15	4.60317	4.87061	4.50846	-0.101941
Hungary	2009-09-15	4.58701	4.86823	4.50813	-0.0737742
Hungary	2009-10-15	4.52396	4.88492	4.50639	-0.0492821
Hungary	2009-11-15	4.51743	4.8755	4.51075	-0.0616995
Hungary	2009-12-15	4.5401	4.86206	4.50998	-0.0641093
Hungary	2010-01-15	4.52829	4.86561	4.53266	-0.0319609	4.48187
Hungary	2010-02-15	4.51743	4.84686	4.5319	-0.0477762	4.48976
Hungary	2010-03-15	4.49424	4.86299	4.53564	-0.0433873	4.48751
Hungary	2010-04-15	4.53475	4.85585	4.53989	-0.0266132	4.50314
Hungary	2010-05-15	4.61907	4.80074	4.55373	0.0237084	4.5401
Hungary	2010-06-15	4.6606	4.77652	4.56192	0.0210237	4.55388
Hungary	2010-07-15	4.68213	4.77769	4.56655	0.0133314	4.55598
Hungary	2010-08-15	4.69501	4.78357	4.55859	0.0376944	4.55388
Hungary	2010-09-15	4.68767	4.78231	4.55672	0.0251046	4.54436
Hungary	2010-10-15	4.67563	4.82671	4.56199	0.0325099	4.53689
Hungary	2010-11-15	4.67935	4.81592	4.56682	0.0536423	4.55071
Hungary	2010-12-15	4.69592	4.79967	4.57295	-0.0163064	4.55177
Hungary	2011-01-15	4.68583	4.80599	4.5799	0.0572555	4.55177
Hungary	2011-02-15	4.6625	4.82719	4.58138	0.0674849	4.55388
Hungary	2011-03-15	4.6606	4.83541	4.59165	0.0320462	4.55282
Hungary	2011-04-15	4.65491	4.86252	4.59659	0.0333022	4.55071
Hungary	2011-05-15	4.61215	4.8525	4.59769	0.0135346	4.55177
Hungary	2011-06-15	4.58701	4.85453	4.59612	0.0148784	4.54436
Hungary	2011-07-15	4.58701	4.84788	4.5948	0.0255732	4.54648
Hungary	2011-08-15	4.60517	4.83358	4.5962	0.0187837	4.55388
Hungary	2011-09-15	4.64247	4.78474	4.59153	0.028292	4.58599
Hungary	2011-10-15	4.70953	4.74684	4.60298	0.0342667	4.60417
Hungary	2011-11-15	4.72117	4.70438	4.61543	0.0648743	4.62889
Hungary	2011-12-15	4.71671	4.71322	4.61958	0.0233341	4.62301
Hungary	2012-01-15	4.71492	4.69281	4.65379	0.0120986	4.62693
Hungary	2012-02-15	4.68306	4.7497	4.66562	0.0170745	4.61413
Hungary	2012-03-15	4.68675	4.74485	4.6696	0.0104716	4.61512
Hungary	2012-04-15	4.70139	4.73558	4.67941	-0.014992	4.61809
Hungary	2012-05-15	4.69957	4.73541	4.67705	0.0168701	4.62595
Hungary	2012-06-15	4.69501	4.73383	4.68096	-0.0143034	4.61016
Hungary	2012-07-15	4.6625	4.7497	4.68438	-0.0140284	4.60617
Hungary	2012-08-15	4.64439	4.77491	4.68747	0.0185876	4.60317
Hungary	2012-09-15	4.61907	4.76559	4.69134	0.00721079	4.61016
Hungary	2012-10-15	4.56954	4.7755	4.69223	-0.0218874	4.60617
Hungary	2012-11-15	4.54966	4.77229	4.69266	-0.0325838	4.59915
Hungary	2012-12-15	4.54754	4.76593	4.69276	-0.0150554	4.60517
Hungary	2013-01-15	4.55808	4.74328	4.7066	-0.0258744	4.61809
Hungary	2013-02-15	4.59815	4.75247	4.69869	-0.0345084	4.62203
Hungary	2013-03-15	4.61215	4.71025	4.69383	-0.0326529	4.63764
Hungary	2013-04-15	4.59815	4.72597	4.69609	-0.0321268	4.62595
Hungary	2013-05-15	4.57574	4.74788	4.69391	-0.0399647	4.61314
Hungary	2013-06-15	4.57985	4.74632	4.69826	-0.0361807	4.6171
Hungary	2013-07-15	4.60916	4.74849	4.69779	-0.024458	4.61809
Hungary	2013-08-15	4.62203	4.73848	4.69452	-0.00516827	4.62595
Hungary	2013-09-15	4.61512	4.73743	4.70105	0.000187821	4.62595
Hungary	2013-10-15	4.60817	4.75755	4.69463	-0.00802129	4.60817
Hungary	2013-11-15	4.61016	4.74806	4.6941	-0.0118462	4.60517
Hungary	2013-12-15	4.60617	4.74728	4.68577	-0.0123985	4.61016
Hungary	2014-01-15	4.60016	4.74031	4.69251	-0.00858938	4.6171
Hungary	2014-02-15	4.61115	4.71537	4.68969	-0.00160166	4.62399
Hungary	2014-03-15	4.59714	4.71609	4.68566	0.00628849	4.61809
Hungary	2014-04-15	4.59411	4.72792	4.68191	0.00969511	4.61016
Hungary	2014-05-15	4.60116	4.73312	4.67857	0.000106121	4.60217
Hungary	2014-06-15	4.60817	4.72508	4.67971	0.0309847	4.61115
Hungary	2014-07-15	4.61413	4.71043	4.68751	0.0443731	4.61512
Hungary	2014-08-15	4.60517	4.69519	4.68601	-0.0201647	4.62203
Hungary	2014-09-15	4.60916	4.69061	4.67934	-0.000686339	4.62399
Hungary	2014-10-15	4.61512	4.70574	4.67362	-0.0318924	4.61512
Hungary	2014-11-15	4.61016	4.70935	4.66928	0.00567892	4.61115
Hungary	2014-12-15	4.60817	4.69839	4.65893	-0.0133066	4.61115
Hungary	2015-01-15	4.60417	4.66758	4.66114	0.0211828	4.60617
Hungary	2015-02-15	4.5819	4.6897	4.66467	0.00261813	4.59107
Hungary	2015-03-15	4.57368	4.6873	4.66852	0.0302578	4.59411
Hungary	2015-04-15	4.58599	4.69538	4.66957	0.0232168	4.5931
Hungary	2015-05-15	4.60417	4.68213	4.68044	0.011145	4.61115
Hungary	2015-06-15	4.61314	4.66899	4.68321	0.0274174	4.62497
Hungary	2015-07-15	4.60717	4.66608	4.68679	0.0354983	4.61809
Hungary	2015-08-15	4.5931	4.67786	4.67773	-0.0054318	4.61314
Hungary	2015-09-15	4.59208	4.67889	4.66531	0.0290284	4.60817
Hungary	2015-10-15	4.59208	4.68278	4.66834	0.0313016	4.60116
Hungary	2015-11-15	4.59208	4.66711	4.67197	0.0228263	4.60217
Hungary	2015-12-15	4.59107	4.6688	4.66819	0.0134012	4.59714
Hungary	2016-01-15	4.57985	4.67544	4.67217	-0.00200742	4.58904
Hungary	2016-02-15	4.57677	4.69455	4.66519	-0.0225959	4.57471
Hungary	2016-03-15	4.57985	4.68574	4.66007	-0.0413805	4.57574
Hungary	2016-04-15	4.57985	4.68813	4.67061	0.012601	4.5778
Hungary	2016-05-15	4.57574	4.68056	4.6719	0.00241715	4.58904
Hungary	2016-06-15	4.57058	4.68074	4.67394	-0.0147519	4.59815
Hungary	2016-07-15	4.56851	4.67805	4.67245	-0.00316896	4.59512
Hungary	2016-08-15	4.57471	4.69236	4.66703	-0.0103715	4.58497
Hungary	2016-09-15	4.56954	4.6983	4.66927	-0.0345657	4.58292
Hungary	2016-10-15	4.57883	4.70293	4.67734	-0.0287761	4.58802
Hungary	2016-11-15	4.5931	4.69684	4.68161	-0.00830517	4.59714
Hungary	2016-12-15	4.61314	4.68287	4.68896	-0.0124964	4.60317
Hungary	2017-01-15	4.62889	4.69437	4.69907	-0.0225524	4.61115
Hungary	2017-02-15	4.63473	4.69236	4.7012	-0.00240907	4.61413
Hungary	2017-03-15	4.63957	4.6897	4.69502	0.00209565	4.6171
Hungary	2017-04-15	4.63957	4.68083	4.69348	0.00752014	4.62203
Hungary	2017-05-15	4.63376	4.69492	4.69338	0.0194387	4.61611
Hungary	2017-06-15	4.61314	4.70339	4.69444	0.00609825	4.61413
Hungary	2017-07-15	4.60817	4.71546	4.69817	-0.0303792	4.60717
Hungary	2017-08-15	4.60517	4.72942	4.70102	0.00483748	4.60916
Hungary	2017-09-15	4.62104	4.71626	4.70108	-0.00276048	4.62203
Hungary	2017-10-15	4.62791	4.71007	4.70266	0.00933646	4.63181
Hungary	2017-11-15	4.62595	4.70402	4.71084	-0.0083901	4.6415
Hungary	2017-12-15	4.60817	4.70139	4.71012	0.00846055	4.6415
Hungary	2018-01-15	4.59815	4.71546	4.7181	0.0104109	4.64439
Hungary	2018-02-15	4.60817	4.70899	4.71733	-0.00138351	4.65205
Hungary	2018-03-15	4.60717	4.70863	4.71406	-0.00665891	4.65205
Hungary	2018-04-15	4.60617	4.71034	4.7222	0.00293691	4.64919
Hungary	2018-05-15	4.62497	4.69071	4.72797	0.0188155	4.66721
Hungary	2018-06-15	4.66155	4.67274	4.73323	0.00843136	4.68583
Hungary	2018-07-15	4.67189	4.67292	4.73926	-0.0222905	4.68767
Hungary	2018-08-15	4.68675	4.68074	4.7411	0.018691	4.68675
Hungary	2018-09-15	4.67842	4.68	4.74504	-0.0105047	4.68767
Hungary	2018-10-15	4.67189	4.67861	4.75049	0.0113112	4.6941
Hungary	2018-11-15	4.65871	4.67935	4.75052	0.00235006	4.69135
Hungary	2018-12-15	4.64727	4.67814	4.74531	0.0493345	4.68675
Hungary	2019-01-15	4.64631	4.68444	4.75261	0.0347829	4.68213
Hungary	2019-02-15	4.63473	4.68841	4.75819	0.0298696	4.67935
Hungary	2019-03-15	4.63084	4.69336	4.76514	0.0450793	4.67935
Hungary	2019-04-15	4.64054	4.67675	4.77539	0.0421395	4.68859
Hungary	2019-05-15	4.62889	4.66824	4.78482	0.0666117	4.6941
Hungary	2019-06-15	4.59714	4.67665	4.78004	0.0321492	4.68767
Hungary	2019-07-15	4.59714	4.66476	4.78427	0.0484337	4.69135
Hungary	2019-08-15	4.59815	4.6641	4.7838	0.0336891	4.69684
Hungary	2019-09-15	4.60217	4.6442	4.78566	0.0610028	4.70863
Hungary	2019-10-15	4.60016	4.64679	4.79289	0.0524481	4.70863
Hungary	2019-11-15	4.61215	4.63754	4.79826	0.04036	4.71223
Hungary	2019-12-15	4.61512	4.64698	4.804	0.00343472	4.71043
Hungary	2020-01-15	4.62693	4.63376	4.82046	0.0518564	4.71939
Hungary	2020-02-15	4.63473	4.62291	4.8222	0.0326143	4.71671
Hungary	2020-03-15	4.63957	4.61512	4.82506	-0.0772709	4.72117
Hungary	2020-04-15	4.62889	4.58558	4.81282	-0.426438	4.72562
Hungary	2020-05-15	4.61907	4.60146	4.82058	-0.267612	4.71133
Hungary	2020-06-15	4.62497	4.61482	4.82637	-0.108372	4.71761
Hungary	2020-07-15	4.62399	4.60856	4.84694	-0.0430505	4.72473
Hungary	2020-08-15	4.61809	4.62203	4.84789	0.0168762	4.7318
Hungary	2020-09-15	4.62889	4.58955	4.84299	0.030354	4.75875
Hungary	2020-10-15	4.6415	4.58487	4.84322	0.0509055	4.76559
Hungary	2020-11-15	4.63764	4.58792	4.84436	0.0351386	4.76559
Hungary	2020-12-15	4.64247	4.5937	4.8507	0.00703846	4.77576
Hungary	2021-01-15	4.64823	4.59117	4.86018	-0.00337967	4.78248
Hungary	2021-02-15	4.65586	4.59097	4.86926	0.0322796	4.79414
Hungary	2021-03-15	4.67376	4.57141	4.87747	0.0319168	4.813
Hungary	2021-04-15	4.68213	4.58741	4.88798	0.00362641	4.81947
Hungary	2021-05-15	4.68306	4.60817	4.89424	0.0300498	4.81786
Hungary	2021-06-15	4.68583	4.61601	4.90439	0.0185904	4.82751
Hungary	2021-07-15	4.71402	4.5935	4.9097	0.00868935	4.86214
Hungary	2021-08-15	4.72384	4.60727	4.90991	-0.0226709	4.86599
Hungary	2021-09-15	4.72827	4.60527	4.91367	-0.0328984	4.8896
Hungary	2021-10-15	4.77407	4.57965	4.92578	-0.0164851	4.93375
Hungary	2021-11-15	4.79165	4.56809	4.93697	0.0127223	4.96004
Hungary	2021-12-15	4.81624	4.56184	4.93846	0.00346988	4.97535
Hungary	2022-01-15	4.80811	4.58374	4.9521	0.0163551	4.98155
Hungary	2022-02-15	4.79991	4.58965	4.96372	0.0305296	4.99383
Hungary	2022-03-15	4.84655	4.53711	4.96434	0.0237674	5.04084
Hungary	2022-04-15	4.84497	4.53378	4.98865	0.00326194	5.07016
Hungary	2022-05-15	4.8896	4.50866	5.01267	0.0118107	5.0962
Hungary	2022-06-15	4.91779	4.47881	5.03355	0.0146264	5.12634
Hungary	2022-07-15	4.93159	4.45377	5.0719	0.0166065	5.18178
Hungary	2022-08-15	4.95794	4.45713	5.10164	0.0153969	5.22198
Hungary	2022-09-15	4.95512	4.45423	5.17723	0.0259148	5.24016
Hungary	2022-10-15	4.90527	4.42401	5.20447	-0.0156802	5.27607
Hungary	2022-11-15	4.85748	4.45771	5.24173	-0.0265226	5.26786
Hungary	2022-12-15	4.813	4.46176	5.28285	0.00658135	5.26683
Ireland	2006-01-15	4.59107	4.57296	4.70525	0.0233568	4.55598
Ireland	2006-02-15	4.5931	4.56716	4.71721	-0.132992	4.56122
Ireland	2006-03-15	4.63279	4.57192	4.72139	-0.0300491	4.55598
Ireland	2006-04-15	4.59815	4.57985	4.73155	0.00527773	4.55282
Ireland	2006-05-15	4.6171	4.58945	4.73546	0.0629052	4.55913
Ireland	2006-06-15	4.57883	4.59036	4.73818	0.00860833	4.56331
Ireland	2006-07-15	4.58599	4.59138	4.74651	-0.00451516	4.56226
Ireland	2006-08-15	4.5778	4.59138	4.75407	-0.00771899	4.57368
Ireland	2006-09-15	4.56643	4.58914	4.76143	-0.00425384	4.57471
Ireland	2006-10-15	4.59107	4.58527	4.76215	-0.0410477	4.57368
Ireland	2006-11-15	4.59915	4.59127	4.77139	-0.0424614	4.56226
Ireland	2006-12-15	4.60016	4.59895	4.77955	0.017612	4.55913
Ireland	2007-01-15	4.58395	4.59188	4.78445	0.014717	4.55913
Ireland	2007-02-15	4.61907	4.59461	4.79093	0.0342556	4.54542
Ireland	2007-03-15	4.50424	4.60126	4.7984	0.0299785	4.54116
Ireland	2007-04-15	4.60916	4.60727	4.80701	0.0193976	4.54116
Ireland	2007-05-15	4.54223	4.60697	4.81127	-0.0290369	4.54329
Ireland	2007-06-15	4.56851	4.60277	4.81361	-0.0315327	4.5486
Ireland	2007-07-15	4.54542	4.60807	4.82179	0.0699227	4.54223
Ireland	2007-08-15	4.5326	4.60677	4.82514	0.003468	4.54966
Ireland	2007-09-15	4.53903	4.61482	4.82674	-0.00678499	4.53475
Ireland	2007-10-15	4.54966	4.62222	4.8287	0.0745445	4.52937
Ireland	2007-11-15	4.55282	4.63434	4.8352	0.0636974	4.51852
Ireland	2007-12-15	4.53367	4.63512	4.83826	0.0666253	4.52179
Ireland	2008-01-15	4.56122	4.64141	4.83428	0.00391206	4.51743
Ireland	2008-02-15	4.57883	4.64102	4.8491	0.00886364	4.51743
Ireland	2008-03-15	4.54966	4.66259	4.85873	0.00260098	4.50092
Ireland	2008-04-15	4.53796	4.67199	4.85486	-0.0368008	4.50092
Ireland	2008-05-15	4.56017	4.66711	4.8606	0.0224824	4.50756
Ireland	2008-06-15	4.56017	4.66702	4.86507	-0.0143642	4.5207
Ireland	2008-07-15	4.5486	4.67096	4.86017	-0.0255363	4.51415
Ireland	2008-08-15	4.54542	4.65358	4.86456	0.0380256	4.54329
Ireland	2008-09-15	4.62006	4.64198	4.86955	0.00991471	4.54754
Ireland	2008-10-15	4.59714	4.61809	4.8695	-0.0256904	4.55808
Ireland	2008-11-15	4.55493	4.61234	4.85963	0.0719715	4.55913
Ireland	2008-12-15	4.53796	4.64564	4.84105	-0.0398151	4.53152
Ireland	2009-01-15	4.46014	4.64324	4.81732	0.000624751	4.53796
Ireland	2009-02-15	4.49312	4.62957	4.79969	-0.0137103	4.54754
Ireland	2009-03-15	4.51634	4.64583	4.79238	0.012856	4.53689
Ireland	2009-04-15	4.50866	4.6416	4.77518	0.0034827	4.54223
Ireland	2009-05-15	4.49536	4.64718	4.76201	-0.0344092	4.52937
Ireland	2009-06-15	4.54436	4.65215	4.75363	-0.0191011	4.5326
Ireland	2009-07-15	4.52504	4.65348	4.74256	-0.0290397	4.52937
Ireland	2009-08-15	4.5486	4.65634	4.74263	-0.143046	4.53582
Ireland	2009-09-15	4.5326	4.66702	4.73593	-0.0512804	4.53796
Ireland	2009-10-15	4.50645	4.67507	4.73072	-0.0497796	4.52179
Ireland	2009-11-15	4.51852	4.67414	4.73094	-0.0993956	4.53045
Ireland	2009-12-15	4.47506	4.66627	4.72219	-0.0801427	4.5207
Ireland	2010-01-15	4.54542	4.65272	4.71858	0.0330135	4.52721
Ireland	2010-02-15	4.57677	4.63551	4.71711	0.0340653	4.5326
Ireland	2010-03-15	4.56122	4.63366	4.70807	0.0872297	4.52721
Ireland	2010-04-15	4.59714	4.62301	4.71122	0.0154191	4.53796
Ireland	2010-05-15	4.64631	4.59694	4.71948	0.0116189	4.53689
Ireland	2010-06-15	4.64727	4.58047	4.71862	0.0612952	4.53367
Ireland	2010-07-15	4.64343	4.59663	4.72125	0.0359285	4.53045
Ireland	2010-08-15	4.62693	4.59562	4.72894	-0.0261042	4.5326
Ireland	2010-09-15	4.61215	4.60086	4.72339	0.0504775	4.5326
Ireland	2010-10-15	4.59714	4.62791	4.72288	-0.0558695	4.51086
Ireland	2010-11-15	4.58395	4.61739	4.71937	0.0830107	4.52504
Ireland	2010-12-15	4.62006	4.60287	4.72474	0.0736113	4.52287
Ireland	2011-01-15	4.62301	4.60457	4.72169	0.0110249	4.53475
Ireland	2011-02-15	4.59411	4.61344	4.72895	0.0154957	4.53367
Ireland	2011-03-15	4.60317	4.62566	4.73702	0.0373172	4.5326
Ireland	2011-04-15	4.59107	4.6387	4.73989	0.0339141	4.52721
Ireland	2011-05-15	4.57677	4.63347	4.73781	0.0429987	4.53903
Ireland	2011-06-15	4.59512	4.63521	4.73898	0.0380649	4.53152
Ireland	2011-07-15	4.57883	4.62889	4.73848	-0.0708846	4.53045
Ireland	2011-08-15	4.58497	4.62986	4.73643	0.0681658	4.52613
Ireland	2011-09-15	4.56851	4.61868	4.74105	0.0617195	4.53796
Ireland	2011-10-15	4.5931	4.61947	4.74642	0.0161304	4.53582
Ireland	2011-11-15	4.58599	4.61433	4.74796	0.0203643	4.54542
Ireland	2011-12-15	4.59915	4.60136	4.74204	0.00695991	4.54329
Ireland	2012-01-15	4.53367	4.58792	4.73686	0.0109716	4.55703
Ireland	2012-02-15	4.54966	4.59522	4.74451	0.0794509	4.55071
Ireland	2012-03-15	4.55493	4.59663	4.75382	0.0247418	4.55177
Ireland	2012-04-15	4.55493	4.59391	4.75038	-0.00693967	4.54223
Ireland	2012-05-15	4.59613	4.582	4.75126	0.0588262	4.5486
Ireland	2012-06-15	4.59512	4.57605	4.74981	0.0308357	4.55071
Ireland	2012-07-15	4.54223	4.56289	4.74936	-0.00619208	4.56435
Ireland	2012-08-15	4.55071	4.56497	4.75413	0.0686734	4.56747
Ireland	2012-09-15	4.57161	4.58016	4.75069	-0.149655	4.54648
Ireland	2012-10-15	4.59107	4.58497	4.74778	-0.0281234	4.5486
Ireland	2012-11-15	4.56539	4.58078	4.74395	-0.041856	4.55598
Ireland	2012-12-15	4.56435	4.59178	4.74585	-0.0462547	4.5486
Ireland	2013-01-15	4.52937	4.60217	4.74289	-0.0694756	4.54542
Ireland	2013-02-15	4.53367	4.61115	4.74635	-0.0800156	4.54542
Ireland	2013-03-15	4.51961	4.59925	4.74517	-0.0760147	4.55388
Ireland	2013-04-15	4.54223	4.59996	4.7448	-0.0243133	4.55493
Ireland	2013-05-15	4.52179	4.60046	4.74193	0.0100575	4.56017
Ireland	2013-06-15	4.54116	4.61016	4.74302	-0.0537345	4.5486
Ireland	2013-07-15	4.5326	4.60996	4.74199	-0.0702424	4.55493
Ireland	2013-08-15	4.52613	4.61759	4.73953	-0.0906944	4.55282
Ireland	2013-09-15	4.53152	4.61601	4.73735	-0.133541	4.55071
Ireland	2013-10-15	4.50976	4.6235	4.73495	-0.213607	4.54754
Ireland	2013-11-15	4.52504	4.62026	4.73368	-0.166696	4.54754
Ireland	2013-12-15	4.52721	4.62859	4.73353	-0.112291	4.52613
Ireland	2014-01-15	4.57368	4.62654	4.73062	-0.110086	4.53045
Ireland	2014-02-15	4.5819	4.62762	4.73092	-0.0324455	4.52829
Ireland	2014-03-15	4.55177	4.63463	4.73574	-0.0382238	4.52287
Ireland	2014-04-15	4.52937	4.6324	4.73502	0.137679	4.52721
Ireland	2014-05-15	4.54542	4.62732	4.73101	0.150886	4.52829
Ireland	2014-06-15	4.58395	4.62085	4.73203	-0.119686	4.53152
Ireland	2014-07-15	4.57985	4.6166	4.73006	-0.0387971	4.53045
Ireland	2014-08-15	4.60116	4.61115	4.73125	-0.0132262	4.53367
Ireland	2014-09-15	4.60116	4.59875	4.72753	-0.0794664	4.54542
Ireland	2014-10-15	4.59512	4.593	4.72621	-0.0910284	4.55071
Ireland	2014-11-15	4.60016	4.59117	4.72522	-0.123202	4.55282
Ireland	2014-12-15	4.60317	4.59138	4.7195	-0.131849	4.54966
Ireland	2015-01-15	4.61016	4.56195	4.71502	-0.0934023	4.57471
Ireland	2015-02-15	4.58292	4.54733	4.71693	0.274861	4.5931
Ireland	2015-03-15	4.61907	4.52559	4.71969	0.252446	4.61611
Ireland	2015-04-15	4.65776	4.5207	4.71595	0.0414527	4.62889
Ireland	2015-05-15	4.67096	4.53528	4.72039	0.0959033	4.60717
Ireland	2015-06-15	4.59006	4.54084	4.7209	0.123203	4.60317
Ireland	2015-07-15	4.63181	4.53228	4.71852	0.0957723	4.60317
Ireland	2015-08-15	4.65205	4.54616	4.7239	0.144385	4.60717
Ireland	2015-09-15	4.59208	4.55503	4.71862	0.0955127	4.59411
Ireland	2015-10-15	4.55177	4.55335	4.71628	0.0819573	4.57265
Ireland	2015-11-15	4.57058	4.53012	4.71425	0.0490077	4.63181
Ireland	2015-12-15	4.55282	4.54255	4.71392	0.108229	4.62889
Ireland	2016-01-15	4.46591	4.55114	4.70771	0.218289	4.60717
Ireland	2016-02-15	4.51743	4.56247	4.7067	0.0362185	4.60317
Ireland	2016-03-15	4.49647	4.55839	4.70585	0.0157919	4.59411
Ireland	2016-04-15	4.53689	4.56539	4.70725	0.0131513	4.58701
Ireland	2016-05-15	4.54542	4.56508	4.71239	0.0360504	4.59512
Ireland	2016-06-15	4.57161	4.5631	4.72219	0.0721017	4.58395
Ireland	2016-07-15	4.56643	4.56424	4.71873	0.073813	4.58701
Ireland	2016-08-15	4.53367	4.56934	4.71197	-0.107236	4.59208
Ireland	2016-09-15	4.53689	4.57068	4.70717	0.0113446	4.56954
Ireland	2016-10-15	4.56331	4.57099	4.69749	0.182863	4.5819
Ireland	2016-11-15	4.54754	4.56424	4.69912	0.0216261	4.61907
Ireland	2016-12-15	4.5401	4.55482	4.69789	0.0451348	4.62791
Ireland	2017-01-15	4.59411	4.55975	4.69358	-0.0102108	4.61314
Ireland	2017-02-15	4.58802	4.55598	4.69562	0.0283286	4.60617
Ireland	2017-03-15	4.58599	4.55902	4.70091	-0.0521689	4.62889
Ireland	2017-04-15	4.58497	4.55609	4.70461	0.00935122	4.63957
Ireland	2017-05-15	4.55071	4.57244	4.69802	-0.0584467	4.63957
Ireland	2017-06-15	4.54329	4.58026	4.69754	-0.167995	4.60817
Ireland	2017-07-15	4.55493	4.59249	4.69792	-0.00755203	4.59714
Ireland	2017-08-15	4.53903	4.60547	4.70061	-0.0946785	4.58497
Ireland	2017-09-15	4.56539	4.60597	4.69078	-0.0312868	4.5778
Ireland	2017-10-15	4.52721	4.60297	4.6907	0.164598	4.50645
Ireland	2017-11-15	4.56435	4.60257	4.68855	0.15333	4.52396
Ireland	2017-12-15	4.5819	4.60537	4.68475	0.097782	4.57985
Ireland	2018-01-15	4.55808	4.61393	4.67691	0.0186151	4.56851
Ireland	2018-02-15	4.57161	4.61749	4.68404	-0.0340016	4.56226
Ireland	2018-03-15	4.55913	4.61739	4.68374	-0.239326	4.56643
Ireland	2018-04-15	4.61611	4.61492	4.67639	-0.0831274	4.56226
Ireland	2018-05-15	4.5401	4.60297	4.68417	0.00814523	4.5819
Ireland	2018-06-15	4.58599	4.60076	4.68265	-0.0335426	4.59512
Ireland	2018-07-15	4.66155	4.60637	4.68967	-0.139934	4.58497
Ireland	2018-08-15	4.61413	4.60517	4.69126	-0.0125327	4.5819
Ireland	2018-09-15	4.65586	4.61105	4.6859	-0.032297	4.58088
Ireland	2018-10-15	4.61314	4.60367	4.6852	0.0831087	4.52504
Ireland	2018-11-15	4.60116	4.59915	4.67917	-0.0676118	4.55493
Ireland	2018-12-15	4.61115	4.60096	4.67976	-0.0915064	4.55703
Ireland	2019-01-15	4.56747	4.59704	4.67302	-0.0561202	4.56954
Ireland	2019-02-15	4.57058	4.59198	4.67831	-0.0325882	4.56331
Ireland	2019-03-15	4.55808	4.58863	4.6856	-0.0327744	4.57058
Ireland	2019-04-15	4.55177	4.58701	4.68783	-0.0433264	4.57161
Ireland	2019-05-15	4.56226	4.58924	4.68541	-0.0613519	4.57471
Ireland	2019-06-15	4.57058	4.59492	4.68808	-0.0647726	4.57058
Ireland	2019-07-15	4.56643	4.59107	4.68287	-0.101174	4.56435
[truncated: 1,265 more rows]
